# Supplementary material for: An arc fault diagnosis algorithm using multiinformation fusion and support vector machines
Source: R Soc Open Sci. 2018 Sep 19;5(9):180160. doi: 10.1098/rsos.180160 (PMC6170584; doi:10.1098/rsos.180160)
Supplement: Fig.3_data [file rsos180160supp1.xlsx]

## Sheet: Sheet1
Fig3.(a)			Fig3.(b)			Fig3.(c)			Fig3.(d)
time/ms	Voltage/V		time/ms	Voltage/V		time/ms	Voltage/V		time/ms	Voltage/V
0.0008	-0.08		0.0008	0.0008		0.0008	1.42		0.0008	0.0008
0.0016	-0.12		0.0016	0.0016		0.0016	1.43333		0.0016	0.0016
0.0024	-0.08		0.0024	0.0024		0.0024	1.44667		0.0024	0.0024
0.0032	-4.44089e-16		0.0032	0.0032		0.0032	1.46		0.0032	0.0032
0.004	-4.44089e-16		0.004	0.004		0.004	1.46		0.004	0.004
0.0048	-0.08		0.0048	0.0048		0.0048	1.44667		0.0048	0.0048
0.0056	-0.08		0.0056	0.0056		0.0056	1.43333		0.0056	0.0056
0.0064	-0.04		0.0064	0.0064		0.0064	1.42		0.0064	0.0064
0.0072	-4.44089e-16		0.0072	0.0072		0.0072	1.46		0.0072	0.0072
0.008	-0.08		0.008	0.008		0.008	1.46		0.008	0.008
0.0088	-0.04		0.0088	0.0088		0.0088	1.47333		0.0088	0.0088
0.0096	-0.08		0.0096	0.0096		0.0096	1.44667		0.0096	0.0096
0.0104	-0.12		0.0104	0.0104		0.0104	1.47333		0.0104	0.0104
0.0112	-4.44089e-16		0.0112	0.0112		0.0112	1.46		0.0112	0.0112
0.012	-4.44089e-16		0.012	0.012		0.012	1.44667		0.012	0.012
0.0128	-0.12		0.0128	0.0128		0.0128	1.44667		0.0128	0.0128
0.0136	-0.04		0.0136	0.0136		0.0136	1.43333		0.0136	0.0136
0.0144	-0.12		0.0144	0.0144		0.0144	1.43333		0.0144	0.0144
0.0152	-0.04		0.0152	0.0152		0.0152	1.40667		0.0152	0.0152
0.016	-0.04		0.016	0.016		0.016	1.42		0.016	0.016
0.0168	-0.04		0.0168	0.0168		0.0168	1.44667		0.0168	0.0168
0.0176	-0.08		0.0176	0.0176		0.0176	1.47333		0.0176	0.0176
0.0184	-0.04		0.0184	0.0184		0.0184	1.47333		0.0184	0.0184
0.0192	-0.08		0.0192	0.0192		0.0192	1.44667		0.0192	0.0192
0.02	-0.12		0.02	0.02		0.02	1.43333		0.02	0.02
0.0208	-0.12		0.0208	0.0208		0.0208	1.42		0.0208	0.0208
0.0216	-0.04		0.0216	0.0216		0.0216	1.42		0.0216	0.0216
0.0224	-0.04		0.0224	0.0224		0.0224	1.40667		0.0224	0.0224
0.0232	-0.04		0.0232	0.0232		0.0232	1.42		0.0232	0.0232
0.024	-4.44089e-16		0.024	0.024		0.024	1.42		0.024	0.024
0.0248	-0.08		0.0248	0.0248		0.0248	1.43333		0.0248	0.0248
0.0256	-0.04		0.0256	0.0256		0.0256	1.44667		0.0256	0.0256
0.0264	-0.12		0.0264	0.0264		0.0264	1.44667		0.0264	0.0264
0.0272	-0.08		0.0272	0.0272		0.0272	1.43333		0.0272	0.0272
0.028	-0.04		0.028	0.028		0.028	1.40667		0.028	0.028
0.0288	-0.04		0.0288	0.0288		0.0288	1.40667		0.0288	0.0288
0.0296	-0.08		0.0296	0.0296		0.0296	1.40667		0.0296	0.0296
0.0304	-0.08		0.0304	0.0304		0.0304	1.44667		0.0304	0.0304
0.0312	-0.08		0.0312	0.0312		0.0312	1.46		0.0312	0.0312
0.032	-0.04		0.032	0.032		0.032	1.48667		0.032	0.032
0.0328	-0.04		0.0328	0.0328		0.0328	1.47333		0.0328	0.0328
0.0336	-4.44089e-16		0.0336	0.0336		0.0336	1.46		0.0336	0.0336
0.0344	-0.04		0.0344	0.0344		0.0344	1.44667		0.0344	0.0344
0.0352	-0.12		0.0352	0.0352		0.0352	1.46		0.0352	0.0352
0.036	-0.04		0.036	0.036		0.036	1.46		0.036	0.036
0.0368	-0.08		0.0368	0.0368		0.0368	1.44667		0.0368	0.0368
0.0376	-0.08		0.0376	0.0376		0.0376	1.44667		0.0376	0.0376
0.0384	-0.04		0.0384	0.0384		0.0384	1.44667		0.0384	0.0384
0.0392	-0.08		0.0392	0.0392		0.0392	1.47333		0.0392	0.0392
0.04	-0.12		0.04	0.04		0.04	1.46		0.04	0.04
0.0408	-0.08		0.0408	0.0408		0.0408	1.46		0.0408	0.0408
0.0416	-0.08		0.0416	0.0416		0.0416	1.44667		0.0416	0.0416
0.0424	-0.08		0.0424	0.0424		0.0424	1.42		0.0424	0.0424
0.0432	-0.04		0.0432	0.0432		0.0432	1.43333		0.0432	0.0432
0.044	-0.12		0.044	0.044		0.044	1.44667		0.044	0.044
0.0448	-0.04		0.0448	0.0448		0.0448	1.44667		0.0448	0.0448
0.0456	-0.04		0.0456	0.0456		0.0456	1.44667		0.0456	0.0456
0.0464	-0.04		0.0464	0.0464		0.0464	1.44667		0.0464	0.0464
0.0472	-0.04		0.0472	0.0472		0.0472	1.47333		0.0472	0.0472
0.048	-0.12		0.048	0.048		0.048	1.47333		0.048	0.048
0.0488	-0.08		0.0488	0.0488		0.0488	1.46		0.0488	0.0488
0.0496	-4.44089e-16		0.0496	0.0496		0.0496	1.44667		0.0496	0.0496
0.0504	-4.44089e-16		0.0504	0.0504		0.0504	1.46		0.0504	0.0504
0.0512	-0.08		0.0512	0.0512		0.0512	1.46		0.0512	0.0512
0.052	-0.04		0.052	0.052		0.052	1.48667		0.052	0.052
0.0528	-0.04		0.0528	0.0528		0.0528	1.46		0.0528	0.0528
0.0536	-4.44089e-16		0.0536	0.0536		0.0536	1.46		0.0536	0.0536
0.0544	-0.08		0.0544	0.0544		0.0544	1.44667		0.0544	0.0544
0.0552	-0.12		0.0552	0.0552		0.0552	1.46		0.0552	0.0552
0.056	-0.08		0.056	0.056		0.056	1.44667		0.056	0.056
0.0568	-4.44089e-16		0.0568	0.0568		0.0568	1.44667		0.0568	0.0568
0.0576	-0.04		0.0576	0.0576		0.0576	1.43333		0.0576	0.0576
0.0584	-0.08		0.0584	0.0584		0.0584	1.43333		0.0584	0.0584
0.0592	-0.08		0.0592	0.0592		0.0592	1.44667		0.0592	0.0592
0.06	-0.08		0.06	0.06		0.06	1.43333		0.06	0.06
0.0608	-0.04		0.0608	0.0608		0.0608	1.43333		0.0608	0.0608
0.0616	-0.04		0.0616	0.0616		0.0616	1.39333		0.0616	0.0616
0.0624	-0.08		0.0624	0.0624		0.0624	1.42		0.0624	0.0624
0.0632	-4.44089e-16		0.0632	0.0632		0.0632	1.42		0.0632	0.0632
0.064	-0.08		0.064	0.064		0.064	1.44667		0.064	0.064
0.0648	-0.08		0.0648	0.0648		0.0648	1.43333		0.0648	0.0648
0.0656	-4.44089e-16		0.0656	0.0656		0.0656	1.43333		0.0656	0.0656
0.0664	-0.08		0.0664	0.0664		0.0664	1.44667		0.0664	0.0664
0.0672	-0.08		0.0672	0.0672		0.0672	1.44667		0.0672	0.0672
0.068	-0.08		0.068	0.068		0.068	1.44667		0.068	0.068
0.0688	-0.04		0.0688	0.0688		0.0688	1.43333		0.0688	0.0688
0.0696	-4.44089e-16		0.0696	0.0696		0.0696	1.43333		0.0696	0.0696
0.0704	-0.04		0.0704	0.0704		0.0704	1.44667		0.0704	0.0704
0.0712	-0.12		0.0712	0.0712		0.0712	1.43333		0.0712	0.0712
0.072	-0.04		0.072	0.072		0.072	1.46		0.072	0.072
0.0728	-0.08		0.0728	0.0728		0.0728	1.44667		0.0728	0.0728
0.0736	-0.04		0.0736	0.0736		0.0736	1.47333		0.0736	0.0736
0.0744	-0.12		0.0744	0.0744		0.0744	1.46		0.0744	0.0744
0.0752	-0.08		0.0752	0.0752		0.0752	1.46		0.0752	0.0752
0.076	-0.12		0.076	0.076		0.076	1.43333		0.076	0.076
0.0768	-0.08		0.0768	0.0768		0.0768	1.43333		0.0768	0.0768
0.0776	-0.04		0.0776	0.0776		0.0776	1.44667		0.0776	0.0776
0.0784	-0.12		0.0784	0.0784		0.0784	1.44667		0.0784	0.0784
0.0792	-0.12		0.0792	0.0792		0.0792	1.44667		0.0792	0.0792
0.08	-0.08		0.08	0.08		0.08	1.43333		0.08	0.08
0.0808	-0.04		0.0808	0.0808		0.0808	1.44667		0.0808	0.0808
0.0816	-0.04		0.0816	0.0816		0.0816	1.44667		0.0816	0.0816
0.0824	-0.12		0.0824	0.0824		0.0824	1.44667		0.0824	0.0824
0.0832	-0.08		0.0832	0.0832		0.0832	1.43333		0.0832	0.0832
0.084	-0.08		0.084	0.084		0.084	1.43333		0.084	0.084
0.0848	-0.04		0.0848	0.0848		0.0848	1.44667		0.0848	0.0848
0.0856	-0.16		0.0856	0.0856		0.0856	1.46		0.0856	0.0856
0.0864	-0.12		0.0864	0.0864		0.0864	1.47333		0.0864	0.0864
0.0872	-0.08		0.0872	0.0872		0.0872	1.47333		0.0872	0.0872
0.088	-0.08		0.088	0.088		0.088	1.48667		0.088	0.088
0.0888	-0.04		0.0888	0.0888		0.0888	1.46		0.0888	0.0888
0.0896	-0.04		0.0896	0.0896		0.0896	1.47333		0.0896	0.0896
0.0904	-0.04		0.0904	0.0904		0.0904	1.47333		0.0904	0.0904
0.0912	-0.04		0.0912	0.0912		0.0912	1.47333		0.0912	0.0912
0.092	-0.08		0.092	0.092		0.092	1.47333		0.092	0.092
0.0928	-4.44089e-16		0.0928	0.0928		0.0928	1.47333		0.0928	0.0928
0.0936	-0.08		0.0936	0.0936		0.0936	1.47333		0.0936	0.0936
0.0944	-4.44089e-16		0.0944	0.0944		0.0944	1.44667		0.0944	0.0944
0.0952	-0.04		0.0952	0.0952		0.0952	1.42		0.0952	0.0952
0.096	-0.04		0.096	0.096		0.096	1.43333		0.096	0.096
0.0968	-0.04		0.0968	0.0968		0.0968	1.44667		0.0968	0.0968
0.0976	-0.08		0.0976	0.0976		0.0976	1.44667		0.0976	0.0976
0.0984	-0.12		0.0984	0.0984		0.0984	1.43333		0.0984	0.0984
0.0992	-0.08		0.0992	0.0992		0.0992	1.42		0.0992	0.0992
0.1	-0.04		0.1	0.1		0.1	1.40667		0.1	0.1
0.1008	-0.04		0.1008	0.1008		0.1008	1.42		0.1008	0.1008
0.1016	-4.44089e-16		0.1016	0.1016		0.1016	1.43333		0.1016	0.1016
0.1024	-0.12		0.1024	0.1024		0.1024	1.44667		0.1024	0.1024
0.1032	-0.04		0.1032	0.1032		0.1032	1.43333		0.1032	0.1032
0.104	-0.08		0.104	0.104		0.104	1.42		0.104	0.104
0.1048	-0.04		0.1048	0.1048		0.1048	1.42		0.1048	0.1048
0.1056	-0.12		0.1056	0.1056		0.1056	1.42		0.1056	0.1056
0.1064	-4.44089e-16		0.1064	0.1064		0.1064	1.42		0.1064	0.1064
0.1072	-0.04		0.1072	0.1072		0.1072	1.43333		0.1072	0.1072
0.108	-4.44089e-16		0.108	0.108		0.108	1.43333		0.108	0.108
0.1088	-0.08		0.1088	0.1088		0.1088	1.44667		0.1088	0.1088
0.1096	-0.12		0.1096	0.1096		0.1096	1.43333		0.1096	0.1096
0.1104	-0.04		0.1104	0.1104		0.1104	1.43333		0.1104	0.1104
0.1112	-0.08		0.1112	0.1112		0.1112	1.44667		0.1112	0.1112
0.112	-0.04		0.112	0.112		0.112	1.44667		0.112	0.112
0.1128	-0.04		0.1128	0.1128		0.1128	1.46		0.1128	0.1128
0.1136	-0.12		0.1136	0.1136		0.1136	1.44667		0.1136	0.1136
0.1144	-0.04		0.1144	0.1144		0.1144	1.44667		0.1144	0.1144
0.1152	-0.04		0.1152	0.1152		0.1152	1.44667		0.1152	0.1152
0.116	-0.08		0.116	0.116		0.116	1.46		0.116	0.116
0.1168	-0.08		0.1168	0.1168		0.1168	1.46		0.1168	0.1168
0.1176	-0.08		0.1176	0.1176		0.1176	1.48667		0.1176	0.1176
0.1184	-0.08		0.1184	0.1184		0.1184	1.47333		0.1184	0.1184
0.1192	-0.12		0.1192	0.1192		0.1192	1.47333		0.1192	0.1192
0.12	-0.16		0.12	0.12		0.12	1.46		0.12	0.12
0.1208	-0.04		0.1208	0.1208		0.1208	1.46		0.1208	0.1208
0.1216	-0.04		0.1216	0.1216		0.1216	1.46		0.1216	0.1216
0.1224	-0.08		0.1224	0.1224		0.1224	1.44667		0.1224	0.1224
0.1232	-0.12		0.1232	0.1232		0.1232	1.44667		0.1232	0.1232
0.124	-0.04		0.124	0.124		0.124	1.43333		0.124	0.124
0.1248	-0.12		0.1248	0.1248		0.1248	1.42		0.1248	0.1248
0.1256	-0.08		0.1256	0.1256		0.1256	1.42		0.1256	0.1256
0.1264	-0.12		0.1264	0.1264		0.1264	1.43333		0.1264	0.1264
0.1272	-0.08		0.1272	0.1272		0.1272	1.46		0.1272	0.1272
0.128	-0.04		0.128	0.128		0.128	1.44667		0.128	0.128
0.1288	-0.04		0.1288	0.1288		0.1288	1.46		0.1288	0.1288
0.1296	-0.04		0.1296	0.1296		0.1296	1.43333		0.1296	0.1296
0.1304	-0.04		0.1304	0.1304		0.1304	1.43333		0.1304	0.1304
0.1312	-0.08		0.1312	0.1312		0.1312	1.46		0.1312	0.1312
0.132	-0.04		0.132	0.132		0.132	1.47333		0.132	0.132
0.1328	-0.08		0.1328	0.1328		0.1328	1.47333		0.1328	0.1328
0.1336	-0.08		0.1336	0.1336		0.1336	1.44667		0.1336	0.1336
0.1344	-0.12		0.1344	0.1344		0.1344	1.46		0.1344	0.1344
0.1352	-0.08		0.1352	0.1352		0.1352	1.5		0.1352	0.1352
0.136	-0.04		0.136	0.136		0.136	1.48667		0.136	0.136
0.1368	-0.08		0.1368	0.1368		0.1368	1.46		0.1368	0.1368
0.1376	-0.08		0.1376	0.1376		0.1376	1.43333		0.1376	0.1376
0.1384	-0.08		0.1384	0.1384		0.1384	1.44667		0.1384	0.1384
0.1392	-4.44089e-16		0.1392	0.1392		0.1392	1.46		0.1392	0.1392
0.14	-0.04		0.14	0.14		0.14	1.43333		0.14	0.14
0.1408	-0.08		0.1408	0.1408		0.1408	1.43333		0.1408	0.1408
0.1416	-0.04		0.1416	0.1416		0.1416	1.44667		0.1416	0.1416
0.1424	-0.08		0.1424	0.1424		0.1424	1.46		0.1424	0.1424
0.1432	-0.08		0.1432	0.1432		0.1432	1.44667		0.1432	0.1432
0.144	-0.08		0.144	0.144		0.144	1.43333		0.144	0.144
0.1448	-4.44089e-16		0.1448	0.1448		0.1448	1.43333		0.1448	0.1448
0.1456	-0.12		0.1456	0.1456		0.1456	1.44667		0.1456	0.1456
0.1464	-0.12		0.1464	0.1464		0.1464	1.46		0.1464	0.1464
0.1472	-0.12		0.1472	0.1472		0.1472	1.47333		0.1472	0.1472
0.148	-0.04		0.148	0.148		0.148	1.48667		0.148	0.148
0.1488	-0.08		0.1488	0.1488		0.1488	1.48667		0.1488	0.1488
0.1496	-0.04		0.1496	0.1496		0.1496	1.48667		0.1496	0.1496
0.1504	-0.04		0.1504	0.1504		0.1504	1.46		0.1504	0.1504
0.1512	-0.08		0.1512	0.1512		0.1512	1.43333		0.1512	0.1512
0.152	-0.08		0.152	0.152		0.152	1.44667		0.152	0.152
0.1528	-0.04		0.1528	0.1528		0.1528	1.46		0.1528	0.1528
0.1536	-0.08		0.1536	0.1536		0.1536	1.47333		0.1536	0.1536
0.1544	-0.04		0.1544	0.1544		0.1544	1.46		0.1544	0.1544
0.1552	-0.04		0.1552	0.1552		0.1552	1.47333		0.1552	0.1552
0.156	-0.04		0.156	0.156		0.156	1.44667		0.156	0.156
0.1568	-0.12		0.1568	0.1568		0.1568	1.44667		0.1568	0.1568
0.1576	-0.08		0.1576	0.1576		0.1576	1.40667		0.1576	0.1576
0.1584	-0.04		0.1584	0.1584		0.1584	1.39333		0.1584	0.1584
0.1592	-0.04		0.1592	0.1592		0.1592	1.38		0.1592	0.1592
0.16	-0.08		0.16	0.16		0.16	1.40667		0.16	0.16
0.1608	-0.08		0.1608	0.1608		0.1608	1.42		0.1608	0.1608
0.1616	-0.12		0.1616	0.1616		0.1616	1.44667		0.1616	0.1616
0.1624	-0.08		0.1624	0.1624		0.1624	1.44667		0.1624	0.1624
0.1632	-0.04		0.1632	0.1632		0.1632	1.47333		0.1632	0.1632
0.164	-4.44089e-16		0.164	0.164		0.164	1.44667		0.164	0.164
0.1648	-0.12		0.1648	0.1648		0.1648	1.40667		0.1648	0.1648
0.1656	-4.44089e-16		0.1656	0.1656		0.1656	1.39333		0.1656	0.1656
0.1664	-0.12		0.1664	0.1664		0.1664	1.42		0.1664	0.1664
0.1672	-0.08		0.1672	0.1672		0.1672	1.44667		0.1672	0.1672
0.168	-0.04		0.168	0.168		0.168	1.44667		0.168	0.168
0.1688	-0.12		0.1688	0.1688		0.1688	1.42		0.1688	0.1688
0.1696	-0.08		0.1696	0.1696		0.1696	1.43333		0.1696	0.1696
0.1704	-0.12		0.1704	0.1704		0.1704	1.43333		0.1704	0.1704
0.1712	-0.08		0.1712	0.1712		0.1712	1.44667		0.1712	0.1712
0.172	-0.04		0.172	0.172		0.172	1.43333		0.172	0.172
0.1728	-4.44089e-16		0.1728	0.1728		0.1728	1.44667		0.1728	0.1728
0.1736	-4.44089e-16		0.1736	0.1736		0.1736	1.44667		0.1736	0.1736
0.1744	-0.08		0.1744	0.1744		0.1744	1.46		0.1744	0.1744
0.1752	-0.04		0.1752	0.1752		0.1752	1.44667		0.1752	0.1752
0.176	-0.04		0.176	0.176		0.176	1.42		0.176	0.176
0.1768	-0.08		0.1768	0.1768		0.1768	1.42		0.1768	0.1768
0.1776	-0.08		0.1776	0.1776		0.1776	1.42		0.1776	0.1776
0.1784	-0.12		0.1784	0.1784		0.1784	1.43333		0.1784	0.1784
0.1792	-0.04		0.1792	0.1792		0.1792	1.44667		0.1792	0.1792
0.18	-0.04		0.18	0.18		0.18	1.44667		0.18	0.18
0.1808	-0.04		0.1808	0.1808		0.1808	1.46		0.1808	0.1808
0.1816	-0.04		0.1816	0.1816		0.1816	1.44667		0.1816	0.1816
0.1824	-0.04		0.1824	0.1824		0.1824	1.46		0.1824	0.1824
0.1832	-0.08		0.1832	0.1832		0.1832	1.44667		0.1832	0.1832
0.184	-0.08		0.184	0.184		0.184	1.46		0.184	0.184
0.1848	-0.08		0.1848	0.1848		0.1848	1.44667		0.1848	0.1848
0.1856	-0.04		0.1856	0.1856		0.1856	1.46		0.1856	0.1856
0.1864	-0.08		0.1864	0.1864		0.1864	1.43333		0.1864	0.1864
0.1872	-0.04		0.1872	0.1872		0.1872	1.43333		0.1872	0.1872
0.188	-0.08		0.188	0.188		0.188	1.42		0.188	0.188
0.1888	-0.04		0.1888	0.1888		0.1888	1.44667		0.1888	0.1888
0.1896	-0.12		0.1896	0.1896		0.1896	1.43333		0.1896	0.1896
0.1904	-0.08		0.1904	0.1904		0.1904	1.44667		0.1904	0.1904
0.1912	-0.04		0.1912	0.1912		0.1912	1.42		0.1912	0.1912
0.192	-0.08		0.192	0.192		0.192	1.43333		0.192	0.192
0.1928	-0.08		0.1928	0.1928		0.1928	1.44667		0.1928	0.1928
0.1936	-0.08		0.1936	0.1936		0.1936	1.47333		0.1936	0.1936
0.1944	-0.04		0.1944	0.1944		0.1944	1.48667		0.1944	0.1944
0.1952	-0.08		0.1952	0.1952		0.1952	1.44667		0.1952	0.1952
0.196	-4.44089e-16		0.196	0.196		0.196	1.42		0.196	0.196
0.1968	-0.04		0.1968	0.1968		0.1968	1.40667		0.1968	0.1968
0.1976	-4.44089e-16		0.1976	0.1976		0.1976	1.44667		0.1976	0.1976
0.1984	-0.04		0.1984	0.1984		0.1984	1.44667		0.1984	0.1984
0.1992	-0.04		0.1992	0.1992		0.1992	1.46		0.1992	0.1992
0.2	-0.04		0.2	0.2		0.2	1.44667		0.2	0.2
0.2008	-4.44089e-16		0.2008	0.2008		0.2008	1.43333		0.2008	0.2008
0.2016	-0.08		0.2016	0.2016		0.2016	1.44667		0.2016	0.2016
0.2024	-0.12		0.2024	0.2024		0.2024	1.46		0.2024	0.2024
0.2032	-0.04		0.2032	0.2032		0.2032	1.48667		0.2032	0.2032
0.204	-0.12		0.204	0.204		0.204	1.47333		0.204	0.204
0.2048	-0.04		0.2048	0.2048		0.2048	1.44667		0.2048	0.2048
0.2056	-0.08		0.2056	0.2056		0.2056	1.43333		0.2056	0.2056
0.2064	-0.08		0.2064	0.2064		0.2064	1.44667		0.2064	0.2064
0.2072	-0.04		0.2072	0.2072		0.2072	1.46		0.2072	0.2072
0.208	-0.04		0.208	0.208		0.208	1.47333		0.208	0.208
0.2088	-0.08		0.2088	0.2088		0.2088	1.46		0.2088	0.2088
0.2096	-0.08		0.2096	0.2096		0.2096	1.46		0.2096	0.2096
0.2104	-0.04		0.2104	0.2104		0.2104	1.47333		0.2104	0.2104
0.2112	-0.08		0.2112	0.2112		0.2112	1.46		0.2112	0.2112
0.212	-0.12		0.212	0.212		0.212	1.46		0.212	0.212
0.2128	-0.12		0.2128	0.2128		0.2128	1.42		0.2128	0.2128
0.2136	-0.08		0.2136	0.2136		0.2136	1.40667		0.2136	0.2136
0.2144	-0.08		0.2144	0.2144		0.2144	1.40667		0.2144	0.2144
0.2152	-0.04		0.2152	0.2152		0.2152	1.43333		0.2152	0.2152
0.216	-0.04		0.216	0.216		0.216	1.44667		0.216	0.216
0.2168	-0.04		0.2168	0.2168		0.2168	1.42		0.2168	0.2168
0.2176	-0.04		0.2176	0.2176		0.2176	1.40667		0.2176	0.2176
0.2184	-0.08		0.2184	0.2184		0.2184	1.42		0.2184	0.2184
0.2192	-4.44089e-16		0.2192	0.2192		0.2192	1.40667		0.2192	0.2192
0.22	-0.04		0.22	0.22		0.22	1.40667		0.22	0.22
0.2208	-0.04		0.2208	0.2208		0.2208	1.39333		0.2208	0.2208
0.2216	-0.08		0.2216	0.2216		0.2216	1.42		0.2216	0.2216
0.2224	-0.04		0.2224	0.2224		0.2224	1.42		0.2224	0.2224
0.2232	-0.12		0.2232	0.2232		0.2232	1.43333		0.2232	0.2232
0.224	-0.08		0.224	0.224		0.224	1.42		0.224	0.224
0.2248	-0.04		0.2248	0.2248		0.2248	1.42		0.2248	0.2248
0.2256	-4.44089e-16		0.2256	0.2256		0.2256	1.42		0.2256	0.2256
0.2264	-0.08		0.2264	0.2264		0.2264	1.43333		0.2264	0.2264
0.2272	-0.04		0.2272	0.2272		0.2272	1.42		0.2272	0.2272
0.228	-0.04		0.228	0.228		0.228	1.42		0.228	0.228
0.2288	-0.08		0.2288	0.2288		0.2288	1.42		0.2288	0.2288
0.2296	-0.04		0.2296	0.2296		0.2296	1.42		0.2296	0.2296
0.2304	-0.04		0.2304	0.2304		0.2304	1.40667		0.2304	0.2304
0.2312	-4.44089e-16		0.2312	0.2312		0.2312	1.42		0.2312	0.2312
0.232	-0.12		0.232	0.232		0.232	1.43333		0.232	0.232
0.2328	-0.08		0.2328	0.2328		0.2328	1.43333		0.2328	0.2328
0.2336	-0.08		0.2336	0.2336		0.2336	1.43333		0.2336	0.2336
0.2344	-0.04		0.2344	0.2344		0.2344	1.46		0.2344	0.2344
0.2352	-0.04		0.2352	0.2352		0.2352	1.47333		0.2352	0.2352
0.236	-0.04		0.236	0.236		0.236	1.46		0.236	0.236
0.2368	-0.12		0.2368	0.2368		0.2368	1.43333		0.2368	0.2368
0.2376	-0.04		0.2376	0.2376		0.2376	1.43333		0.2376	0.2376
0.2384	-0.12		0.2384	0.2384		0.2384	1.43333		0.2384	0.2384
0.2392	-0.08		0.2392	0.2392		0.2392	1.46		0.2392	0.2392
0.24	-0.04		0.24	0.24		0.24	1.47333		0.24	0.24
0.2408	-0.12		0.2408	0.2408		0.2408	1.47333		0.2408	0.2408
0.2416	-0.04		0.2416	0.2416		0.2416	1.44667		0.2416	0.2416
0.2424	-0.08		0.2424	0.2424		0.2424	1.42		0.2424	0.2424
0.2432	-0.04		0.2432	0.2432		0.2432	1.43333		0.2432	0.2432
0.244	0.04		0.244	0.244		0.244	1.44667		0.244	0.244
0.2448	-0.08		0.2448	0.2448		0.2448	1.44667		0.2448	0.2448
0.2456	-0.04		0.2456	0.2456		0.2456	1.44667		0.2456	0.2456
0.2464	-0.04		0.2464	0.2464		0.2464	1.44667		0.2464	0.2464
0.2472	-0.12		0.2472	0.2472		0.2472	1.47333		0.2472	0.2472
0.248	-0.04		0.248	0.248		0.248	1.46		0.248	0.248
0.2488	-4.44089e-16		0.2488	0.2488		0.2488	1.44667		0.2488	0.2488
0.2496	-0.08		0.2496	0.2496		0.2496	1.44667		0.2496	0.2496
0.2504	-0.08		0.2504	0.2504		0.2504	1.46		0.2504	0.2504
0.2512	-0.04		0.2512	0.2512		0.2512	1.48667		0.2512	0.2512
0.252	-0.04		0.252	0.252		0.252	1.46		0.252	0.252
0.2528	-0.08		0.2528	0.2528		0.2528	1.44667		0.2528	0.2528
0.2536	-0.12		0.2536	0.2536		0.2536	1.42		0.2536	0.2536
0.2544	-0.08		0.2544	0.2544		0.2544	1.42		0.2544	0.2544
0.2552	-0.04		0.2552	0.2552		0.2552	1.43333		0.2552	0.2552
0.256	-0.04		0.256	0.256		0.256	1.44667		0.256	0.256
0.2568	-0.16		0.2568	0.2568		0.2568	1.46		0.2568	0.2568
0.2576	-0.08		0.2576	0.2576		0.2576	1.47333		0.2576	0.2576
0.2584	-0.04		0.2584	0.2584		0.2584	1.5		0.2584	0.2584
0.2592	-0.08		0.2592	0.2592		0.2592	1.5		0.2592	0.2592
0.26	-0.08		0.26	0.26		0.26	1.5		0.26	0.26
0.2608	-0.04		0.2608	0.2608		0.2608	1.46		0.2608	0.2608
0.2616	-0.04		0.2616	0.2616		0.2616	1.44667		0.2616	0.2616
0.2624	-4.44089e-16		0.2624	0.2624		0.2624	1.44667		0.2624	0.2624
0.2632	-0.12		0.2632	0.2632		0.2632	1.46		0.2632	0.2632
0.264	-0.12		0.264	0.264		0.264	1.46		0.264	0.264
0.2648	-0.12		0.2648	0.2648		0.2648	1.44667		0.2648	0.2648
0.2656	-0.08		0.2656	0.2656		0.2656	1.42		0.2656	0.2656
0.2664	-0.12		0.2664	0.2664		0.2664	1.42		0.2664	0.2664
0.2672	-0.08		0.2672	0.2672		0.2672	1.42		0.2672	0.2672
0.268	-0.08		0.268	0.268		0.268	1.44667		0.268	0.268
0.2688	-0.08		0.2688	0.2688		0.2688	1.43333		0.2688	0.2688
0.2696	-0.12		0.2696	0.2696		0.2696	1.44667		0.2696	0.2696
0.2704	-0.04		0.2704	0.2704		0.2704	1.44667		0.2704	0.2704
0.2712	-4.44089e-16		0.2712	0.2712		0.2712	1.47333		0.2712	0.2712
0.272	-0.12		0.272	0.272		0.272	1.43333		0.272	0.272
0.2728	-0.08		0.2728	0.2728		0.2728	1.42		0.2728	0.2728
0.2736	-0.12		0.2736	0.2736		0.2736	1.40667		0.2736	0.2736
0.2744	-4.44089e-16		0.2744	0.2744		0.2744	1.43333		0.2744	0.2744
0.2752	-0.08		0.2752	0.2752		0.2752	1.43333		0.2752	0.2752
0.276	-0.08		0.276	0.276		0.276	1.43333		0.276	0.276
0.2768	-0.04		0.2768	0.2768		0.2768	1.43333		0.2768	0.2768
0.2776	-0.08		0.2776	0.2776		0.2776	1.43333		0.2776	0.2776
0.2784	-0.12		0.2784	0.2784		0.2784	1.44667		0.2784	0.2784
0.2792	-0.04		0.2792	0.2792		0.2792	1.43333		0.2792	0.2792
0.28	-0.04		0.28	0.28		0.28	1.44667		0.28	0.28
0.2808	-0.08		0.2808	0.2808		0.2808	1.44667		0.2808	0.2808
0.2816	-0.04		0.2816	0.2816		0.2816	1.46		0.2816	0.2816
0.2824	-0.08		0.2824	0.2824		0.2824	1.46		0.2824	0.2824
0.2832	-0.12		0.2832	0.2832		0.2832	1.44667		0.2832	0.2832
0.284	-0.12		0.284	0.284		0.284	1.44667		0.284	0.284
0.2848	-0.04		0.2848	0.2848		0.2848	1.44667		0.2848	0.2848
0.2856	-0.08		0.2856	0.2856		0.2856	1.44667		0.2856	0.2856
0.2864	-0.04		0.2864	0.2864		0.2864	1.44667		0.2864	0.2864
0.2872	-0.08		0.2872	0.2872		0.2872	1.46		0.2872	0.2872
0.288	-0.04		0.288	0.288		0.288	1.46		0.288	0.288
0.2888	-0.04		0.2888	0.2888		0.2888	1.46		0.2888	0.2888
0.2896	-0.08		0.2896	0.2896		0.2896	1.44667		0.2896	0.2896
0.2904	-0.08		0.2904	0.2904		0.2904	1.44667		0.2904	0.2904
0.2912	-0.04		0.2912	0.2912		0.2912	1.43333		0.2912	0.2912
0.292	-0.08		0.292	0.292		0.292	1.42		0.292	0.292
0.2928	-0.04		0.2928	0.2928		0.2928	1.42		0.2928	0.2928
0.2936	-0.04		0.2936	0.2936		0.2936	1.42		0.2936	0.2936
0.2944	-0.04		0.2944	0.2944		0.2944	1.40667		0.2944	0.2944
0.2952	-4.44089e-16		0.2952	0.2952		0.2952	1.42		0.2952	0.2952
0.296	-0.04		0.296	0.296		0.296	1.44667		0.296	0.296
0.2968	-0.12		0.2968	0.2968		0.2968	1.46		0.2968	0.2968
0.2976	-0.12		0.2976	0.2976		0.2976	1.47333		0.2976	0.2976
0.2984	-0.08		0.2984	0.2984		0.2984	1.44667		0.2984	0.2984
0.2992	-0.08		0.2992	0.2992		0.2992	1.46		0.2992	0.2992
0.3	-0.12		0.3	0.3		0.3	1.44667		0.3	0.3
0.3008	-0.04		0.3008	0.3008		0.3008	1.44667		0.3008	0.3008
0.3016	-0.04		0.3016	0.3016		0.3016	1.44667		0.3016	0.3016
0.3024	-0.04		0.3024	0.3024		0.3024	1.46		0.3024	0.3024
0.3032	-0.04		0.3032	0.3032		0.3032	1.46		0.3032	0.3032
0.304	-0.08		0.304	0.304		0.304	1.47333		0.304	0.304
0.3048	-0.04		0.3048	0.3048		0.3048	1.46		0.3048	0.3048
0.3056	-0.08		0.3056	0.3056		0.3056	1.48667		0.3056	0.3056
0.3064	-0.04		0.3064	0.3064		0.3064	1.47333		0.3064	0.3064
0.3072	-0.12		0.3072	0.3072		0.3072	1.47333		0.3072	0.3072
0.308	-0.08		0.308	0.308		0.308	1.47333		0.308	0.308
0.3088	-4.44089e-16		0.3088	0.3088		0.3088	1.46		0.3088	0.3088
0.3096	-0.12		0.3096	0.3096		0.3096	1.44667		0.3096	0.3096
0.3104	-0.08		0.3104	0.3104		0.3104	1.42		0.3104	0.3104
0.3112	-4.44089e-16		0.3112	0.3112		0.3112	1.42		0.3112	0.3112
0.312	-0.08		0.312	0.312		0.312	1.42		0.312	0.312
0.3128	-4.44089e-16		0.3128	0.3128		0.3128	1.42		0.3128	0.3128
0.3136	-0.08		0.3136	0.3136		0.3136	1.42		0.3136	0.3136
0.3144	-0.12		0.3144	0.3144		0.3144	1.42		0.3144	0.3144
0.3152	-0.04		0.3152	0.3152		0.3152	1.42		0.3152	0.3152
0.316	-0.08		0.316	0.316		0.316	1.40667		0.316	0.316
0.3168	-0.04		0.3168	0.3168		0.3168	1.42		0.3168	0.3168
0.3176	-0.12		0.3176	0.3176		0.3176	1.42		0.3176	0.3176
0.3184	-0.12		0.3184	0.3184		0.3184	1.46		0.3184	0.3184
0.3192	-0.08		0.3192	0.3192		0.3192	1.46		0.3192	0.3192
0.32	-0.12		0.32	0.32		0.32	1.46		0.32	0.32
0.3208	-0.04		0.3208	0.3208		0.3208	1.42		0.3208	0.3208
0.3216	-0.04		0.3216	0.3216		0.3216	1.40667		0.3216	0.3216
0.3224	-0.04		0.3224	0.3224		0.3224	1.42		0.3224	0.3224
0.3232	-0.12		0.3232	0.3232		0.3232	1.46		0.3232	0.3232
0.324	-0.04		0.324	0.324		0.324	1.48667		0.324	0.324
0.3248	-0.12		0.3248	0.3248		0.3248	1.48667		0.3248	0.3248
0.3256	-0.04		0.3256	0.3256		0.3256	1.46		0.3256	0.3256
0.3264	-0.04		0.3264	0.3264		0.3264	1.43333		0.3264	0.3264
0.3272	-0.04		0.3272	0.3272		0.3272	1.42		0.3272	0.3272
0.328	-0.12		0.328	0.328		0.328	1.42		0.328	0.328
0.3288	-0.08		0.3288	0.3288		0.3288	1.43333		0.3288	0.3288
0.3296	-0.08		0.3296	0.3296		0.3296	1.43333		0.3296	0.3296
0.3304	-0.12		0.3304	0.3304		0.3304	1.43333		0.3304	0.3304
0.3312	-0.12		0.3312	0.3312		0.3312	1.44667		0.3312	0.3312
0.332	-4.44089e-16		0.332	0.332		0.332	1.44667		0.332	0.332
0.3328	-0.04		0.3328	0.3328		0.3328	1.44667		0.3328	0.3328
0.3336	-0.12		0.3336	0.3336		0.3336	1.44667		0.3336	0.3336
0.3344	-0.12		0.3344	0.3344		0.3344	1.44667		0.3344	0.3344
0.3352	-0.12		0.3352	0.3352		0.3352	1.46		0.3352	0.3352
0.336	-4.44089e-16		0.336	0.336		0.336	1.43333		0.336	0.336
0.3368	-0.04		0.3368	0.3368		0.3368	1.44667		0.3368	0.3368
0.3376	-0.12		0.3376	0.3376		0.3376	1.46		0.3376	0.3376
0.3384	-0.08		0.3384	0.3384		0.3384	1.47333		0.3384	0.3384
0.3392	-4.44089e-16		0.3392	0.3392		0.3392	1.47333		0.3392	0.3392
0.34	-0.04		0.34	0.34		0.34	1.44667		0.34	0.34
0.3408	-0.08		0.3408	0.3408		0.3408	1.46		0.3408	0.3408
0.3416	-0.08		0.3416	0.3416		0.3416	1.46		0.3416	0.3416
0.3424	-0.12		0.3424	0.3424		0.3424	1.48667		0.3424	0.3424
0.3432	-0.08		0.3432	0.3432		0.3432	1.5		0.3432	0.3432
0.344	-0.08		0.344	0.344		0.344	1.5		0.344	0.344
0.3448	-0.04		0.3448	0.3448		0.3448	1.48667		0.3448	0.3448
0.3456	-0.08		0.3456	0.3456		0.3456	1.44667		0.3456	0.3456
0.3464	-0.04		0.3464	0.3464		0.3464	1.46		0.3464	0.3464
0.3472	-0.08		0.3472	0.3472		0.3472	1.46		0.3472	0.3472
0.348	-0.12		0.348	0.348		0.348	1.46		0.348	0.348
0.3488	-4.44089e-16		0.3488	0.3488		0.3488	1.44667		0.3488	0.3488
0.3496	-0.08		0.3496	0.3496		0.3496	1.43333		0.3496	0.3496
0.3504	-0.08		0.3504	0.3504		0.3504	1.44667		0.3504	0.3504
0.3512	-4.44089e-16		0.3512	0.3512		0.3512	1.44667		0.3512	0.3512
0.352	-0.04		0.352	0.352		0.352	1.44667		0.352	0.352
0.3528	-0.04		0.3528	0.3528		0.3528	1.44667		0.3528	0.3528
0.3536	-4.44089e-16		0.3536	0.3536		0.3536	1.43333		0.3536	0.3536
0.3544	-0.12		0.3544	0.3544		0.3544	1.43333		0.3544	0.3544
0.3552	-0.08		0.3552	0.3552		0.3552	1.43333		0.3552	0.3552
0.356	-0.04		0.356	0.356		0.356	1.44667		0.356	0.356
0.3568	-0.04		0.3568	0.3568		0.3568	1.46		0.3568	0.3568
0.3576	-0.08		0.3576	0.3576		0.3576	1.46		0.3576	0.3576
0.3584	-0.08		0.3584	0.3584		0.3584	1.46		0.3584	0.3584
0.3592	-0.04		0.3592	0.3592		0.3592	1.46		0.3592	0.3592
0.36	-0.08		0.36	0.36		0.36	1.46		0.36	0.36
0.3608	-0.04		0.3608	0.3608		0.3608	1.46		0.3608	0.3608
0.3616	-0.04		0.3616	0.3616		0.3616	1.43333		0.3616	0.3616
0.3624	-0.12		0.3624	0.3624		0.3624	1.43333		0.3624	0.3624
0.3632	-0.08		0.3632	0.3632		0.3632	1.42		0.3632	0.3632
0.364	-0.04		0.364	0.364		0.364	1.43333		0.364	0.364
0.3648	-0.12		0.3648	0.3648		0.3648	1.43333		0.3648	0.3648
0.3656	-4.44089e-16		0.3656	0.3656		0.3656	1.43333		0.3656	0.3656
0.3664	-0.08		0.3664	0.3664		0.3664	1.44667		0.3664	0.3664
0.3672	-4.44089e-16		0.3672	0.3672		0.3672	1.44667		0.3672	0.3672
0.368	-0.08		0.368	0.368		0.368	1.47333		0.368	0.368
0.3688	-4.44089e-16		0.3688	0.3688		0.3688	1.47333		0.3688	0.3688
0.3696	-0.16		0.3696	0.3696		0.3696	1.46		0.3696	0.3696
0.3704	-0.08		0.3704	0.3704		0.3704	1.44667		0.3704	0.3704
0.3712	-0.04		0.3712	0.3712		0.3712	1.46		0.3712	0.3712
0.372	-0.08		0.372	0.372		0.372	1.46		0.372	0.372
0.3728	-4.44089e-16		0.3728	0.3728		0.3728	1.47333		0.3728	0.3728
0.3736	-0.08		0.3736	0.3736		0.3736	1.44667		0.3736	0.3736
0.3744	-4.44089e-16		0.3744	0.3744		0.3744	1.46		0.3744	0.3744
0.3752	-0.08		0.3752	0.3752		0.3752	1.43333		0.3752	0.3752
0.376	-0.04		0.376	0.376		0.376	1.43333		0.376	0.376
0.3768	-0.08		0.3768	0.3768		0.3768	1.46		0.3768	0.3768
0.3776	-0.08		0.3776	0.3776		0.3776	1.46		0.3776	0.3776
0.3784	-0.12		0.3784	0.3784		0.3784	1.48667		0.3784	0.3784
0.3792	-4.44089e-16		0.3792	0.3792		0.3792	1.46		0.3792	0.3792
0.38	-0.04		0.38	0.38		0.38	1.46		0.38	0.38
0.3808	-0.12		0.3808	0.3808		0.3808	1.44667		0.3808	0.3808
0.3816	-0.04		0.3816	0.3816		0.3816	1.44667		0.3816	0.3816
0.3824	-0.08		0.3824	0.3824		0.3824	1.43333		0.3824	0.3824
0.3832	-0.12		0.3832	0.3832		0.3832	1.42		0.3832	0.3832
0.384	-0.08		0.384	0.384		0.384	1.40667		0.384	0.384
0.3848	-0.12		0.3848	0.3848		0.3848	1.43333		0.3848	0.3848
0.3856	-0.08		0.3856	0.3856		0.3856	1.43333		0.3856	0.3856
0.3864	-0.04		0.3864	0.3864		0.3864	1.43333		0.3864	0.3864
0.3872	-0.04		0.3872	0.3872		0.3872	1.42		0.3872	0.3872
0.388	-0.04		0.388	0.388		0.388	1.44667		0.388	0.388
0.3888	-0.08		0.3888	0.3888		0.3888	1.46		0.3888	0.3888
0.3896	-4.44089e-16		0.3896	0.3896		0.3896	1.48667		0.3896	0.3896
0.3904	-0.08		0.3904	0.3904		0.3904	1.47333		0.3904	0.3904
0.3912	-0.08		0.3912	0.3912		0.3912	1.46		0.3912	0.3912
0.392	-0.04		0.392	0.392		0.392	1.44667		0.392	0.392
0.3928	-0.08		0.3928	0.3928		0.3928	1.43333		0.3928	0.3928
0.3936	-4.44089e-16		0.3936	0.3936		0.3936	1.44667		0.3936	0.3936
0.3944	-0.08		0.3944	0.3944		0.3944	1.46		0.3944	0.3944
0.3952	-0.08		0.3952	0.3952		0.3952	1.47333		0.3952	0.3952
0.396	-4.44089e-16		0.396	0.396		0.396	1.47333		0.396	0.396
0.3968	-0.04		0.3968	0.3968		0.3968	1.46		0.3968	0.3968
0.3976	-0.04		0.3976	0.3976		0.3976	1.44667		0.3976	0.3976
0.3984	-0.08		0.3984	0.3984		0.3984	1.43333		0.3984	0.3984
0.3992	-0.04		0.3992	0.3992		0.3992	1.42		0.3992	0.3992
0.4	-0.08		0.4	0.4		0.4	1.42		0.4	0.4
0.4008	-0.12		0.4008	0.4008		0.4008	1.42		0.4008	0.4008
0.4016	-0.04		0.4016	0.4016		0.4016	1.43333		0.4016	0.4016
0.4024	-0.04		0.4024	0.4024		0.4024	1.47333		0.4024	0.4024
0.4032	-0.08		0.4032	0.4032		0.4032	1.47333		0.4032	0.4032
0.404	-0.08		0.404	0.404		0.404	1.48667		0.404	0.404
0.4048	-0.04		0.4048	0.4048		0.4048	1.48667		0.4048	0.4048
0.4056	-0.08		0.4056	0.4056		0.4056	1.51333		0.4056	0.4056
0.4064	-0.12		0.4064	0.4064		0.4064	1.5		0.4064	0.4064
0.4072	-0.08		0.4072	0.4072		0.4072	1.46		0.4072	0.4072
0.408	-0.08		0.408	0.408		0.408	1.44667		0.408	0.408
0.4088	-0.04		0.4088	0.4088		0.4088	1.43333		0.4088	0.4088
0.4096	-0.08		0.4096	0.4096		0.4096	1.44667		0.4096	0.4096
0.4104	-0.04		0.4104	0.4104		0.4104	1.43333		0.4104	0.4104
0.4112	-0.04		0.4112	0.4112		0.4112	1.46		0.4112	0.4112
0.412	-0.04		0.412	0.412		0.412	1.44667		0.412	0.412
0.4128	-4.44089e-16		0.4128	0.4128		0.4128	1.46		0.4128	0.4128
0.4136	-0.12		0.4136	0.4136		0.4136	1.47333		0.4136	0.4136
0.4144	-0.04		0.4144	0.4144		0.4144	1.47333		0.4144	0.4144
0.4152	-0.04		0.4152	0.4152		0.4152	1.46		0.4152	0.4152
0.416	-0.12		0.416	0.416		0.416	1.44667		0.416	0.416
0.4168	-0.12		0.4168	0.4168		0.4168	1.42		0.4168	0.4168
0.4176	-0.08		0.4176	0.4176		0.4176	1.43333		0.4176	0.4176
0.4184	-0.12		0.4184	0.4184		0.4184	1.40667		0.4184	0.4184
0.4192	-0.08		0.4192	0.4192		0.4192	1.46		0.4192	0.4192
0.42	-0.08		0.42	0.42		0.42	1.46		0.42	0.42
0.4208	-0.08		0.4208	0.4208		0.4208	1.44667		0.4208	0.4208
0.4216	-0.12		0.4216	0.4216		0.4216	1.42		0.4216	0.4216
0.4224	-0.04		0.4224	0.4224		0.4224	1.40667		0.4224	0.4224
0.4232	-0.08		0.4232	0.4232		0.4232	1.42		0.4232	0.4232
0.424	-0.08		0.424	0.424		0.424	1.43333		0.424	0.424
0.4248	-0.12		0.4248	0.4248		0.4248	1.42		0.4248	0.4248
0.4256	-0.04		0.4256	0.4256		0.4256	1.42		0.4256	0.4256
0.4264	-0.04		0.4264	0.4264		0.4264	1.40667		0.4264	0.4264
0.4272	-0.08		0.4272	0.4272		0.4272	1.43333		0.4272	0.4272
0.428	-0.04		0.428	0.428		0.428	1.46		0.428	0.428
0.4288	-0.08		0.4288	0.4288		0.4288	1.46		0.4288	0.4288
0.4296	-0.04		0.4296	0.4296		0.4296	1.46		0.4296	0.4296
0.4304	-0.04		0.4304	0.4304		0.4304	1.43333		0.4304	0.4304
0.4312	-0.08		0.4312	0.4312		0.4312	1.44667		0.4312	0.4312
0.432	-0.08		0.432	0.432		0.432	1.44667		0.432	0.432
0.4328	-0.08		0.4328	0.4328		0.4328	1.46		0.4328	0.4328
0.4336	-0.04		0.4336	0.4336		0.4336	1.46		0.4336	0.4336
0.4344	-0.08		0.4344	0.4344		0.4344	1.44667		0.4344	0.4344
0.4352	-0.04		0.4352	0.4352		0.4352	1.44667		0.4352	0.4352
0.436	-0.04		0.436	0.436		0.436	1.46		0.436	0.436
0.4368	-0.08		0.4368	0.4368		0.4368	1.47333		0.4368	0.4368
0.4376	-0.12		0.4376	0.4376		0.4376	1.44667		0.4376	0.4376
0.4384	-0.08		0.4384	0.4384		0.4384	1.43333		0.4384	0.4384
0.4392	-4.44089e-16		0.4392	0.4392		0.4392	1.44667		0.4392	0.4392
0.44	-0.08		0.44	0.44		0.44	1.48667		0.44	0.44
0.4408	-0.08		0.4408	0.4408		0.4408	1.47333		0.4408	0.4408
0.4416	-0.12		0.4416	0.4416		0.4416	1.46		0.4416	0.4416
0.4424	-0.08		0.4424	0.4424		0.4424	1.44667		0.4424	0.4424
0.4432	-0.08		0.4432	0.4432		0.4432	1.48667		0.4432	0.4432
0.444	-0.08		0.444	0.444		0.444	1.47333		0.444	0.444
0.4448	-0.12		0.4448	0.4448		0.4448	1.46		0.4448	0.4448
0.4456	-0.04		0.4456	0.4456		0.4456	1.44667		0.4456	0.4456
0.4464	-4.44089e-16		0.4464	0.4464		0.4464	1.46		0.4464	0.4464
0.4472	-0.08		0.4472	0.4472		0.4472	1.46		0.4472	0.4472
0.448	-4.44089e-16		0.448	0.448		0.448	1.46		0.448	0.448
0.4488	-0.04		0.4488	0.4488		0.4488	1.44667		0.4488	0.4488
0.4496	-0.08		0.4496	0.4496		0.4496	1.47333		0.4496	0.4496
0.4504	-0.08		0.4504	0.4504		0.4504	1.44667		0.4504	0.4504
0.4512	-0.12		0.4512	0.4512		0.4512	1.44667		0.4512	0.4512
0.452	-0.12		0.452	0.452		0.452	1.43333		0.452	0.452
0.4528	-0.08		0.4528	0.4528		0.4528	1.43333		0.4528	0.4528
0.4536	-0.08		0.4536	0.4536		0.4536	1.44667		0.4536	0.4536
0.4544	-0.08		0.4544	0.4544		0.4544	1.44667		0.4544	0.4544
0.4552	-4.44089e-16		0.4552	0.4552		0.4552	1.46		0.4552	0.4552
0.456	-0.04		0.456	0.456		0.456	1.46		0.456	0.456
0.4568	-0.08		0.4568	0.4568		0.4568	1.46		0.4568	0.4568
0.4576	-0.12		0.4576	0.4576		0.4576	1.43333		0.4576	0.4576
0.4584	-0.12		0.4584	0.4584		0.4584	1.44667		0.4584	0.4584
0.4592	-4.44089e-16		0.4592	0.4592		0.4592	1.43333		0.4592	0.4592
0.46	-0.04		0.46	0.46		0.46	1.47333		0.46	0.46
0.4608	-0.08		0.4608	0.4608		0.4608	1.47333		0.4608	0.4608
0.4616	-0.08		0.4616	0.4616		0.4616	1.48667		0.4616	0.4616
0.4624	-0.12		0.4624	0.4624		0.4624	1.48667		0.4624	0.4624
0.4632	-0.12		0.4632	0.4632		0.4632	1.46		0.4632	0.4632
0.464	-0.08		0.464	0.464		0.464	1.44667		0.464	0.464
0.4648	-0.12		0.4648	0.4648		0.4648	1.40667		0.4648	0.4648
0.4656	-0.08		0.4656	0.4656		0.4656	1.40667		0.4656	0.4656
0.4664	-0.04		0.4664	0.4664		0.4664	1.42		0.4664	0.4664
0.4672	-0.08		0.4672	0.4672		0.4672	1.46		0.4672	0.4672
0.468	-0.04		0.468	0.468		0.468	1.47333		0.468	0.468
0.4688	-0.08		0.4688	0.4688		0.4688	1.46		0.4688	0.4688
0.4696	-0.12		0.4696	0.4696		0.4696	1.46		0.4696	0.4696
0.4704	-4.44089e-16		0.4704	0.4704		0.4704	1.46		0.4704	0.4704
0.4712	-0.08		0.4712	0.4712		0.4712	1.46		0.4712	0.4712
0.472	-0.12		0.472	0.472		0.472	1.43333		0.472	0.472
0.4728	-0.12		0.4728	0.4728		0.4728	1.43333		0.4728	0.4728
0.4736	-0.08		0.4736	0.4736		0.4736	1.43333		0.4736	0.4736
0.4744	-0.08		0.4744	0.4744		0.4744	1.44667		0.4744	0.4744
0.4752	-0.08		0.4752	0.4752		0.4752	1.43333		0.4752	0.4752
0.476	-0.08		0.476	0.476		0.476	1.43333		0.476	0.476
0.4768	-0.12		0.4768	0.4768		0.4768	1.42		0.4768	0.4768
0.4776	-0.04		0.4776	0.4776		0.4776	1.44667		0.4776	0.4776
0.4784	-0.04		0.4784	0.4784		0.4784	1.46		0.4784	0.4784
0.4792	-0.08		0.4792	0.4792		0.4792	1.46		0.4792	0.4792
0.48	-0.04		0.48	0.48		0.48	1.46		0.48	0.48
0.4808	-0.12		0.4808	0.4808		0.4808	1.44667		0.4808	0.4808
0.4816	-0.08		0.4816	0.4816		0.4816	1.44667		0.4816	0.4816
0.4824	-4.44089e-16		0.4824	0.4824		0.4824	1.43333		0.4824	0.4824
0.4832	-0.04		0.4832	0.4832		0.4832	1.43333		0.4832	0.4832
0.484	-0.08		0.484	0.484		0.484	1.43333		0.484	0.484
0.4848	-0.12		0.4848	0.4848		0.4848	1.43333		0.4848	0.4848
0.4856	-0.08		0.4856	0.4856		0.4856	1.43333		0.4856	0.4856
0.4864	-0.04		0.4864	0.4864		0.4864	1.44667		0.4864	0.4864
0.4872	-0.08		0.4872	0.4872		0.4872	1.44667		0.4872	0.4872
0.488	-0.08		0.488	0.488		0.488	1.47333		0.488	0.488
0.4888	-0.12		0.4888	0.4888		0.4888	1.46		0.4888	0.4888
0.4896	-0.12		0.4896	0.4896		0.4896	1.46		0.4896	0.4896
0.4904	-0.12		0.4904	0.4904		0.4904	1.43333		0.4904	0.4904
0.4912	-0.16		0.4912	0.4912		0.4912	1.43333		0.4912	0.4912
0.492	-0.04		0.492	0.492		0.492	1.42		0.492	0.492
0.4928	-0.08		0.4928	0.4928		0.4928	1.43333		0.4928	0.4928
0.4936	-0.08		0.4936	0.4936		0.4936	1.44667		0.4936	0.4936
0.4944	-0.12		0.4944	0.4944		0.4944	1.44667		0.4944	0.4944
0.4952	-0.04		0.4952	0.4952		0.4952	1.44667		0.4952	0.4952
0.496	-0.04		0.496	0.496		0.496	1.42		0.496	0.496
0.4968	-0.04		0.4968	0.4968		0.4968	1.42		0.4968	0.4968
0.4976	-0.04		0.4976	0.4976		0.4976	1.40667		0.4976	0.4976
0.4984	-0.12		0.4984	0.4984		0.4984	1.42		0.4984	0.4984
0.4992	-0.04		0.4992	0.4992		0.4992	1.46		0.4992	0.4992
0.5	-0.12		0.5	0.5		0.5	1.47333		0.5	0.5
0.5008	-0.12		0.5008	0.5008		0.5008	1.48667		0.5008	0.5008
0.5016	-0.12		0.5016	0.5016		0.5016	1.47333		0.5016	0.5016
0.5024	-0.12		0.5024	0.5024		0.5024	1.46		0.5024	0.5024
0.5032	-0.08		0.5032	0.5032		0.5032	1.44667		0.5032	0.5032
0.504	-0.12		0.504	0.504		0.504	1.44667		0.504	0.504
0.5048	-0.04		0.5048	0.5048		0.5048	1.46		0.5048	0.5048
0.5056	-0.08		0.5056	0.5056		0.5056	1.48667		0.5056	0.5056
0.5064	-0.08		0.5064	0.5064		0.5064	1.46		0.5064	0.5064
0.5072	-0.04		0.5072	0.5072		0.5072	1.47333		0.5072	0.5072
0.508	-0.04		0.508	0.508		0.508	1.47333		0.508	0.508
0.5088	-0.04		0.5088	0.5088		0.5088	1.47333		0.5088	0.5088
0.5096	-0.08		0.5096	0.5096		0.5096	1.47333		0.5096	0.5096
0.5104	-0.08		0.5104	0.5104		0.5104	1.46		0.5104	0.5104
0.5112	-0.04		0.5112	0.5112		0.5112	1.46		0.5112	0.5112
0.512	-0.04		0.512	0.512		0.512	1.44667		0.512	0.512
0.5128	-4.44089e-16		0.5128	0.5128		0.5128	1.43333		0.5128	0.5128
0.5136	-4.44089e-16		0.5136	0.5136		0.5136	1.43333		0.5136	0.5136
0.5144	-0.04		0.5144	0.5144		0.5144	1.43333		0.5144	0.5144
0.5152	-0.08		0.5152	0.5152		0.5152	1.44667		0.5152	0.5152
0.516	-0.08		0.516	0.516		0.516	1.44667		0.516	0.516
0.5168	-0.08		0.5168	0.5168		0.5168	1.43333		0.5168	0.5168
0.5176	-0.08		0.5176	0.5176		0.5176	1.43333		0.5176	0.5176
0.5184	-0.04		0.5184	0.5184		0.5184	1.47333		0.5184	0.5184
0.5192	-0.08		0.5192	0.5192		0.5192	1.46		0.5192	0.5192
0.52	-0.04		0.52	0.52		0.52	1.46		0.52	0.52
0.5208	-0.08		0.5208	0.5208		0.5208	1.42		0.5208	0.5208
0.5216	-4.44089e-16		0.5216	0.5216		0.5216	1.43333		0.5216	0.5216
0.5224	-0.04		0.5224	0.5224		0.5224	1.42		0.5224	0.5224
0.5232	-0.04		0.5232	0.5232		0.5232	1.43333		0.5232	0.5232
0.524	-0.04		0.524	0.524		0.524	1.46		0.524	0.524
0.5248	-0.12		0.5248	0.5248		0.5248	1.44667		0.5248	0.5248
0.5256	-0.12		0.5256	0.5256		0.5256	1.43333		0.5256	0.5256
0.5264	-4.44089e-16		0.5264	0.5264		0.5264	1.42		0.5264	0.5264
0.5272	-4.44089e-16		0.5272	0.5272		0.5272	1.44667		0.5272	0.5272
0.528	-0.04		0.528	0.528		0.528	1.44667		0.528	0.528
0.5288	-0.12		0.5288	0.5288		0.5288	1.43333		0.5288	0.5288
0.5296	-0.08		0.5296	0.5296		0.5296	1.42		0.5296	0.5296
0.5304	-0.04		0.5304	0.5304		0.5304	1.46		0.5304	0.5304
0.5312	-0.12		0.5312	0.5312		0.5312	1.46		0.5312	0.5312
0.532	-0.08		0.532	0.532		0.532	1.46		0.532	0.532
0.5328	-0.08		0.5328	0.5328		0.5328	1.44667		0.5328	0.5328
0.5336	-0.04		0.5336	0.5336		0.5336	1.44667		0.5336	0.5336
0.5344	-0.08		0.5344	0.5344		0.5344	1.44667		0.5344	0.5344
0.5352	-0.08		0.5352	0.5352		0.5352	1.40667		0.5352	0.5352
0.536	-0.08		0.536	0.536		0.536	1.39333		0.536	0.536
0.5368	-4.44089e-16		0.5368	0.5368		0.5368	1.40667		0.5368	0.5368
0.5376	-0.12		0.5376	0.5376		0.5376	1.40667		0.5376	0.5376
0.5384	-0.12		0.5384	0.5384		0.5384	1.42		0.5384	0.5384
0.5392	-0.08		0.5392	0.5392		0.5392	1.40667		0.5392	0.5392
0.54	-0.12		0.54	0.54		0.54	1.43333		0.54	0.54
0.5408	-0.08		0.5408	0.5408		0.5408	1.44667		0.5408	0.5408
0.5416	-4.44089e-16		0.5416	0.5416		0.5416	1.46		0.5416	0.5416
0.5424	-0.08		0.5424	0.5424		0.5424	1.44667		0.5424	0.5424
0.5432	-0.04		0.5432	0.5432		0.5432	1.43333		0.5432	0.5432
0.544	-0.12		0.544	0.544		0.544	1.43333		0.544	0.544
0.5448	-0.08		0.5448	0.5448		0.5448	1.44667		0.5448	0.5448
0.5456	-0.08		0.5456	0.5456		0.5456	1.46		0.5456	0.5456
0.5464	-0.04		0.5464	0.5464		0.5464	1.44667		0.5464	0.5464
0.5472	-0.16		0.5472	0.5472		0.5472	1.43333		0.5472	0.5472
0.548	-0.04		0.548	0.548		0.548	1.44667		0.548	0.548
0.5488	-0.08		0.5488	0.5488		0.5488	1.46		0.5488	0.5488
0.5496	-0.12		0.5496	0.5496		0.5496	1.47333		0.5496	0.5496
0.5504	-0.04		0.5504	0.5504		0.5504	1.47333		0.5504	0.5504
0.5512	-0.04		0.5512	0.5512		0.5512	1.47333		0.5512	0.5512
0.552	-0.04		0.552	0.552		0.552	1.44667		0.552	0.552
0.5528	-0.12		0.5528	0.5528		0.5528	1.42		0.5528	0.5528
0.5536	-0.04		0.5536	0.5536		0.5536	1.42		0.5536	0.5536
0.5544	-0.08		0.5544	0.5544		0.5544	1.44667		0.5544	0.5544
0.5552	-0.08		0.5552	0.5552		0.5552	1.46		0.5552	0.5552
0.556	-0.04		0.556	0.556		0.556	1.47333		0.556	0.556
0.5568	-0.04		0.5568	0.5568		0.5568	1.47333		0.5568	0.5568
0.5576	-0.08		0.5576	0.5576		0.5576	1.46		0.5576	0.5576
0.5584	-0.04		0.5584	0.5584		0.5584	1.43333		0.5584	0.5584
0.5592	-0.04		0.5592	0.5592		0.5592	1.43333		0.5592	0.5592
0.56	-0.12		0.56	0.56		0.56	1.43333		0.56	0.56
0.5608	-4.44089e-16		0.5608	0.5608		0.5608	1.46		0.5608	0.5608
0.5616	-0.04		0.5616	0.5616		0.5616	1.46		0.5616	0.5616
0.5624	-0.04		0.5624	0.5624		0.5624	1.46		0.5624	0.5624
0.5632	-0.04		0.5632	0.5632		0.5632	1.44667		0.5632	0.5632
0.564	-0.08		0.564	0.564		0.564	1.43333		0.564	0.564
0.5648	-0.04		0.5648	0.5648		0.5648	1.44667		0.5648	0.5648
0.5656	-0.04		0.5656	0.5656		0.5656	1.44667		0.5656	0.5656
0.5664	-0.04		0.5664	0.5664		0.5664	1.44667		0.5664	0.5664
0.5672	-0.08		0.5672	0.5672		0.5672	1.44667		0.5672	0.5672
0.568	-0.12		0.568	0.568		0.568	1.42		0.568	0.568
0.5688	-0.08		0.5688	0.5688		0.5688	1.43333		0.5688	0.5688
0.5696	-0.04		0.5696	0.5696		0.5696	1.44667		0.5696	0.5696
0.5704	0.04		0.5704	0.5704		0.5704	1.44667		0.5704	0.5704
0.5712	-0.08		0.5712	0.5712		0.5712	1.43333		0.5712	0.5712
0.572	-0.04		0.572	0.572		0.572	1.42		0.572	0.572
0.5728	-0.04		0.5728	0.5728		0.5728	1.43333		0.5728	0.5728
0.5736	-0.08		0.5736	0.5736		0.5736	1.44667		0.5736	0.5736
0.5744	-0.08		0.5744	0.5744		0.5744	1.44667		0.5744	0.5744
0.5752	-0.04		0.5752	0.5752		0.5752	1.40667		0.5752	0.5752
0.576	-0.08		0.576	0.576		0.576	1.39333		0.576	0.576
0.5768	-0.12		0.5768	0.5768		0.5768	1.38		0.5768	0.5768
0.5776	-0.08		0.5776	0.5776		0.5776	1.43333		0.5776	0.5776
0.5784	-0.08		0.5784	0.5784		0.5784	1.43333		0.5784	0.5784
0.5792	-0.04		0.5792	0.5792		0.5792	1.42		0.5792	0.5792
0.58	-0.04		0.58	0.58		0.58	1.43333		0.58	0.58
0.5808	-0.04		0.5808	0.5808		0.5808	1.43333		0.5808	0.5808
0.5816	-0.08		0.5816	0.5816		0.5816	1.46		0.5816	0.5816
0.5824	-0.12		0.5824	0.5824		0.5824	1.43333		0.5824	0.5824
0.5832	-0.08		0.5832	0.5832		0.5832	1.43333		0.5832	0.5832
0.584	-0.04		0.584	0.584		0.584	1.42		0.584	0.584
0.5848	-0.12		0.5848	0.5848		0.5848	1.42		0.5848	0.5848
0.5856	-0.04		0.5856	0.5856		0.5856	1.44667		0.5856	0.5856
0.5864	-0.04		0.5864	0.5864		0.5864	1.44667		0.5864	0.5864
0.5872	-0.08		0.5872	0.5872		0.5872	1.44667		0.5872	0.5872
0.588	-0.08		0.588	0.588		0.588	1.42		0.588	0.588
0.5888	-0.04		0.5888	0.5888		0.5888	1.43333		0.5888	0.5888
0.5896	-0.04		0.5896	0.5896		0.5896	1.44667		0.5896	0.5896
0.5904	-0.04		0.5904	0.5904		0.5904	1.46		0.5904	0.5904
0.5912	-0.04		0.5912	0.5912		0.5912	1.46		0.5912	0.5912
0.592	-0.08		0.592	0.592		0.592	1.46		0.592	0.592
0.5928	-0.04		0.5928	0.5928		0.5928	1.44667		0.5928	0.5928
0.5936	-0.04		0.5936	0.5936		0.5936	1.43333		0.5936	0.5936
0.5944	-0.04		0.5944	0.5944		0.5944	1.42		0.5944	0.5944
0.5952	-0.08		0.5952	0.5952		0.5952	1.44667		0.5952	0.5952
0.596	-0.04		0.596	0.596		0.596	1.46		0.596	0.596
0.5968	-0.08		0.5968	0.5968		0.5968	1.47333		0.5968	0.5968
0.5976	-0.12		0.5976	0.5976		0.5976	1.46		0.5976	0.5976
0.5984	-0.12		0.5984	0.5984		0.5984	1.48667		0.5984	0.5984
0.5992	-0.12		0.5992	0.5992		0.5992	1.48667		0.5992	0.5992
0.6	-0.08		0.6	0.6		0.6	1.48667		0.6	0.6
0.6008	-4.44089e-16		0.6008	0.6008		0.6008	1.43333		0.6008	0.6008
0.6016	-0.12		0.6016	0.6016		0.6016	1.44667		0.6016	0.6016
0.6024	-0.12		0.6024	0.6024		0.6024	1.43333		0.6024	0.6024
0.6032	-0.08		0.6032	0.6032		0.6032	1.47333		0.6032	0.6032
0.604	-0.08		0.604	0.604		0.604	1.47333		0.604	0.604
0.6048	-0.04		0.6048	0.6048		0.6048	1.48667		0.6048	0.6048
0.6056	-0.08		0.6056	0.6056		0.6056	1.47333		0.6056	0.6056
0.6064	-0.04		0.6064	0.6064		0.6064	1.44667		0.6064	0.6064
0.6072	-0.04		0.6072	0.6072		0.6072	1.46		0.6072	0.6072
0.608	-0.08		0.608	0.608		0.608	1.47333		0.608	0.608
0.6088	-4.44089e-16		0.6088	0.6088		0.6088	1.48667		0.6088	0.6088
0.6096	-0.08		0.6096	0.6096		0.6096	1.47333		0.6096	0.6096
0.6104	-0.04		0.6104	0.6104		0.6104	1.47333		0.6104	0.6104
0.6112	-0.08		0.6112	0.6112		0.6112	1.47333		0.6112	0.6112
0.612	-0.04		0.612	0.612		0.612	1.48667		0.612	0.612
0.6128	-0.08		0.6128	0.6128		0.6128	1.44667		0.6128	0.6128
0.6136	-0.12		0.6136	0.6136		0.6136	1.46		0.6136	0.6136
0.6144	-0.04		0.6144	0.6144		0.6144	1.46		0.6144	0.6144
0.6152	-0.04		0.6152	0.6152		0.6152	1.5		0.6152	0.6152
0.616	-0.04		0.616	0.616		0.616	1.47333		0.616	0.616
0.6168	-0.04		0.6168	0.6168		0.6168	1.44667		0.6168	0.6168
0.6176	-0.12		0.6176	0.6176		0.6176	1.42		0.6176	0.6176
0.6184	-0.08		0.6184	0.6184		0.6184	1.43333		0.6184	0.6184
0.6192	-0.12		0.6192	0.6192		0.6192	1.43333		0.6192	0.6192
0.62	-0.04		0.62	0.62		0.62	1.43333		0.62	0.62
0.6208	-0.08		0.6208	0.6208		0.6208	1.43333		0.6208	0.6208
0.6216	-0.12		0.6216	0.6216		0.6216	1.44667		0.6216	0.6216
0.6224	-0.08		0.6224	0.6224		0.6224	1.46		0.6224	0.6224
0.6232	-0.04		0.6232	0.6232		0.6232	1.47333		0.6232	0.6232
0.624	-0.04		0.624	0.624		0.624	1.47333		0.624	0.624
0.6248	-0.04		0.6248	0.6248		0.6248	1.48667		0.6248	0.6248
0.6256	-0.08		0.6256	0.6256		0.6256	1.47333		0.6256	0.6256
0.6264	-0.08		0.6264	0.6264		0.6264	1.44667		0.6264	0.6264
0.6272	-0.08		0.6272	0.6272		0.6272	1.43333		0.6272	0.6272
0.628	-0.04		0.628	0.628		0.628	1.42		0.628	0.628
0.6288	-0.08		0.6288	0.6288		0.6288	1.44667		0.6288	0.6288
0.6296	-0.04		0.6296	0.6296		0.6296	1.43333		0.6296	0.6296
0.6304	-4.44089e-16		0.6304	0.6304		0.6304	1.44667		0.6304	0.6304
0.6312	-0.12		0.6312	0.6312		0.6312	1.46		0.6312	0.6312
0.632	-0.04		0.632	0.632		0.632	1.46		0.632	0.632
0.6328	-0.04		0.6328	0.6328		0.6328	1.46		0.6328	0.6328
0.6336	-0.04		0.6336	0.6336		0.6336	1.43333		0.6336	0.6336
0.6344	-0.04		0.6344	0.6344		0.6344	1.44667		0.6344	0.6344
0.6352	-0.04		0.6352	0.6352		0.6352	1.43333		0.6352	0.6352
0.636	-0.04		0.636	0.636		0.636	1.44667		0.636	0.636
0.6368	-0.04		0.6368	0.6368		0.6368	1.44667		0.6368	0.6368
0.6376	-0.08		0.6376	0.6376		0.6376	1.44667		0.6376	0.6376
0.6384	-0.08		0.6384	0.6384		0.6384	1.43333		0.6384	0.6384
0.6392	-0.04		0.6392	0.6392		0.6392	1.42		0.6392	0.6392
0.64	-0.12		0.64	0.64		0.64	1.42		0.64	0.64
0.6408	-0.04		0.6408	0.6408		0.6408	1.44667		0.6408	0.6408
0.6416	-0.08		0.6416	0.6416		0.6416	1.44667		0.6416	0.6416
0.6424	-0.12		0.6424	0.6424		0.6424	1.44667		0.6424	0.6424
0.6432	-0.08		0.6432	0.6432		0.6432	1.42		0.6432	0.6432
0.644	-0.04		0.644	0.644		0.644	1.46		0.644	0.644
0.6448	-0.04		0.6448	0.6448		0.6448	1.48667		0.6448	0.6448
0.6456	-0.08		0.6456	0.6456		0.6456	1.48667		0.6456	0.6456
0.6464	-0.12		0.6464	0.6464		0.6464	1.47333		0.6464	0.6464
0.6472	-0.04		0.6472	0.6472		0.6472	1.44667		0.6472	0.6472
0.648	-0.12		0.648	0.648		0.648	1.46		0.648	0.648
0.6488	-0.04		0.6488	0.6488		0.6488	1.44667		0.6488	0.6488
0.6496	-0.08		0.6496	0.6496		0.6496	1.44667		0.6496	0.6496
0.6504	-0.08		0.6504	0.6504		0.6504	1.43333		0.6504	0.6504
0.6512	-0.04		0.6512	0.6512		0.6512	1.42		0.6512	0.6512
0.652	-0.04		0.652	0.652		0.652	1.44667		0.652	0.652
0.6528	-0.08		0.6528	0.6528		0.6528	1.43333		0.6528	0.6528
0.6536	-0.08		0.6536	0.6536		0.6536	1.43333		0.6536	0.6536
0.6544	-0.08		0.6544	0.6544		0.6544	1.42		0.6544	0.6544
0.6552	-0.08		0.6552	0.6552		0.6552	1.43333		0.6552	0.6552
0.656	-0.04		0.656	0.656		0.656	1.44667		0.656	0.656
0.6568	-0.08		0.6568	0.6568		0.6568	1.43333		0.6568	0.6568
0.6576	-0.04		0.6576	0.6576		0.6576	1.44667		0.6576	0.6576
0.6584	-0.12		0.6584	0.6584		0.6584	1.43333		0.6584	0.6584
0.6592	-0.04		0.6592	0.6592		0.6592	1.43333		0.6592	0.6592
0.66	-0.08		0.66	0.66		0.66	1.44667		0.66	0.66
0.6608	-0.08		0.6608	0.6608		0.6608	1.47333		0.6608	0.6608
0.6616	-0.08		0.6616	0.6616		0.6616	1.47333		0.6616	0.6616
0.6624	-0.08		0.6624	0.6624		0.6624	1.46		0.6624	0.6624
0.6632	-0.04		0.6632	0.6632		0.6632	1.46		0.6632	0.6632
0.664	-0.04		0.664	0.664		0.664	1.46		0.664	0.664
0.6648	-0.08		0.6648	0.6648		0.6648	1.44667		0.6648	0.6648
0.6656	-0.04		0.6656	0.6656		0.6656	1.42		0.6656	0.6656
0.6664	-0.08		0.6664	0.6664		0.6664	1.46		0.6664	0.6664
0.6672	-4.44089e-16		0.6672	0.6672		0.6672	1.46		0.6672	0.6672
0.668	-0.08		0.668	0.668		0.668	1.46		0.668	0.668
0.6688	-0.08		0.6688	0.6688		0.6688	1.43333		0.6688	0.6688
0.6696	-0.04		0.6696	0.6696		0.6696	1.44667		0.6696	0.6696
0.6704	-0.04		0.6704	0.6704		0.6704	1.44667		0.6704	0.6704
0.6712	-0.12		0.6712	0.6712		0.6712	1.46		0.6712	0.6712
0.672	-0.08		0.672	0.672		0.672	1.47333		0.672	0.672
0.6728	-4.44089e-16		0.6728	0.6728		0.6728	1.47333		0.6728	0.6728
0.6736	-4.44089e-16		0.6736	0.6736		0.6736	1.47333		0.6736	0.6736
0.6744	-0.04		0.6744	0.6744		0.6744	1.44667		0.6744	0.6744
0.6752	-0.12		0.6752	0.6752		0.6752	1.46		0.6752	0.6752
0.676	-0.16		0.676	0.676		0.676	1.43333		0.676	0.676
0.6768	-0.08		0.6768	0.6768		0.6768	1.43333		0.6768	0.6768
0.6776	-0.04		0.6776	0.6776		0.6776	1.44667		0.6776	0.6776
0.6784	-0.04		0.6784	0.6784		0.6784	1.43333		0.6784	0.6784
0.6792	-0.16		0.6792	0.6792		0.6792	1.43333		0.6792	0.6792
0.68	-0.04		0.68	0.68		0.68	1.39333		0.68	0.68
0.6808	-0.04		0.6808	0.6808		0.6808	1.40667		0.6808	0.6808
0.6816	-0.04		0.6816	0.6816		0.6816	1.42		0.6816	0.6816
0.6824	-0.08		0.6824	0.6824		0.6824	1.44667		0.6824	0.6824
0.6832	-0.08		0.6832	0.6832		0.6832	1.43333		0.6832	0.6832
0.684	-0.04		0.684	0.684		0.684	1.40667		0.684	0.684
0.6848	-0.04		0.6848	0.6848		0.6848	1.39333		0.6848	0.6848
0.6856	-0.04		0.6856	0.6856		0.6856	1.42		0.6856	0.6856
0.6864	-0.08		0.6864	0.6864		0.6864	1.43333		0.6864	0.6864
0.6872	-0.08		0.6872	0.6872		0.6872	1.44667		0.6872	0.6872
0.688	-0.04		0.688	0.688		0.688	1.46		0.688	0.688
0.6888	-0.16		0.6888	0.6888		0.6888	1.47333		0.6888	0.6888
0.6896	-0.04		0.6896	0.6896		0.6896	1.47333		0.6896	0.6896
0.6904	-0.04		0.6904	0.6904		0.6904	1.46		0.6904	0.6904
0.6912	-0.08		0.6912	0.6912		0.6912	1.47333		0.6912	0.6912
0.692	-4.44089e-16		0.692	0.692		0.692	1.44667		0.692	0.692
0.6928	-0.12		0.6928	0.6928		0.6928	1.46		0.6928	0.6928
0.6936	-0.08		0.6936	0.6936		0.6936	1.43333		0.6936	0.6936
0.6944	-0.12		0.6944	0.6944		0.6944	1.46		0.6944	0.6944
0.6952	-0.08		0.6952	0.6952		0.6952	1.43333		0.6952	0.6952
0.696	-0.08		0.696	0.696		0.696	1.46		0.696	0.696
0.6968	-0.08		0.6968	0.6968		0.6968	1.46		0.6968	0.6968
0.6976	-0.08		0.6976	0.6976		0.6976	1.47333		0.6976	0.6976
0.6984	-4.44089e-16		0.6984	0.6984		0.6984	1.46		0.6984	0.6984
0.6992	-0.08		0.6992	0.6992		0.6992	1.46		0.6992	0.6992
0.7	-0.08		0.7	0.7		0.7	1.44667		0.7	0.7
0.7008	-0.04		0.7008	0.7008		0.7008	1.46		0.7008	0.7008
0.7016	-0.04		0.7016	0.7016		0.7016	1.46		0.7016	0.7016
0.7024	-4.44089e-16		0.7024	0.7024		0.7024	1.47333		0.7024	0.7024
0.7032	-0.08		0.7032	0.7032		0.7032	1.43333		0.7032	0.7032
0.704	-0.08		0.704	0.704		0.704	1.42		0.704	0.704
0.7048	-0.12		0.7048	0.7048		0.7048	1.40667		0.7048	0.7048
0.7056	-0.12		0.7056	0.7056		0.7056	1.43333		0.7056	0.7056
0.7064	-4.44089e-16		0.7064	0.7064		0.7064	1.44667		0.7064	0.7064
0.7072	-0.08		0.7072	0.7072		0.7072	1.46		0.7072	0.7072
0.708	-4.44089e-16		0.708	0.708		0.708	1.44667		0.708	0.708
0.7088	-0.08		0.7088	0.7088		0.7088	1.44667		0.7088	0.7088
0.7096	-0.08		0.7096	0.7096		0.7096	1.43333		0.7096	0.7096
0.7104	-0.12		0.7104	0.7104		0.7104	1.46		0.7104	0.7104
0.7112	-0.12		0.7112	0.7112		0.7112	1.44667		0.7112	0.7112
0.712	-0.04		0.712	0.712		0.712	1.46		0.712	0.712
0.7128	-4.44089e-16		0.7128	0.7128		0.7128	1.44667		0.7128	0.7128
0.7136	-0.04		0.7136	0.7136		0.7136	1.46		0.7136	0.7136
0.7144	-0.04		0.7144	0.7144		0.7144	1.44667		0.7144	0.7144
0.7152	-4.44089e-16		0.7152	0.7152		0.7152	1.39333		0.7152	0.7152
0.716	-4.44089e-16		0.716	0.716		0.716	1.39333		0.716	0.716
0.7168	-0.08		0.7168	0.7168		0.7168	1.40667		0.7168	0.7168
0.7176	-0.08		0.7176	0.7176		0.7176	1.44667		0.7176	0.7176
0.7184	-4.44089e-16		0.7184	0.7184		0.7184	1.43333		0.7184	0.7184
0.7192	-0.04		0.7192	0.7192		0.7192	1.43333		0.7192	0.7192
0.72	-4.44089e-16		0.72	0.72		0.72	1.44667		0.72	0.72
0.7208	-0.08		0.7208	0.7208		0.7208	1.46		0.7208	0.7208
0.7216	-0.12		0.7216	0.7216		0.7216	1.44667		0.7216	0.7216
0.7224	-0.12		0.7224	0.7224		0.7224	1.44667		0.7224	0.7224
0.7232	-0.12		0.7232	0.7232		0.7232	1.43333		0.7232	0.7232
0.724	-0.04		0.724	0.724		0.724	1.43333		0.724	0.724
0.7248	-0.08		0.7248	0.7248		0.7248	1.42		0.7248	0.7248
0.7256	-0.08		0.7256	0.7256		0.7256	1.44667		0.7256	0.7256
0.7264	-0.04		0.7264	0.7264		0.7264	1.46		0.7264	0.7264
0.7272	-0.04		0.7272	0.7272		0.7272	1.46		0.7272	0.7272
0.728	-0.08		0.728	0.728		0.728	1.43333		0.728	0.728
0.7288	-0.04		0.7288	0.7288		0.7288	1.42		0.7288	0.7288
0.7296	-0.08		0.7296	0.7296		0.7296	1.43333		0.7296	0.7296
0.7304	-0.04		0.7304	0.7304		0.7304	1.46		0.7304	0.7304
0.7312	-0.04		0.7312	0.7312		0.7312	1.46		0.7312	0.7312
0.732	-0.04		0.732	0.732		0.732	1.44667		0.732	0.732
0.7328	-4.44089e-16		0.7328	0.7328		0.7328	1.42		0.7328	0.7328
0.7336	-4.44089e-16		0.7336	0.7336		0.7336	1.42		0.7336	0.7336
0.7344	-4.44089e-16		0.7344	0.7344		0.7344	1.43333		0.7344	0.7344
0.7352	-0.12		0.7352	0.7352		0.7352	1.44667		0.7352	0.7352
0.736	-0.04		0.736	0.736		0.736	1.47333		0.736	0.736
0.7368	-0.08		0.7368	0.7368		0.7368	1.47333		0.7368	0.7368
0.7376	-0.12		0.7376	0.7376		0.7376	1.47333		0.7376	0.7376
0.7384	-0.12		0.7384	0.7384		0.7384	1.44667		0.7384	0.7384
0.7392	-0.12		0.7392	0.7392		0.7392	1.42		0.7392	0.7392
0.74	-0.12		0.74	0.74		0.74	1.43333		0.74	0.74
0.7408	-0.08		0.7408	0.7408		0.7408	1.42		0.7408	0.7408
0.7416	-0.04		0.7416	0.7416		0.7416	1.43333		0.7416	0.7416
0.7424	-0.04		0.7424	0.7424		0.7424	1.40667		0.7424	0.7424
0.7432	-0.08		0.7432	0.7432		0.7432	1.44667		0.7432	0.7432
0.744	-4.44089e-16		0.744	0.744		0.744	1.44667		0.744	0.744
0.7448	-0.12		0.7448	0.7448		0.7448	1.44667		0.7448	0.7448
0.7456	-0.08		0.7456	0.7456		0.7456	1.42		0.7456	0.7456
0.7464	0.04		0.7464	0.7464		0.7464	1.42		0.7464	0.7464
0.7472	-0.08		0.7472	0.7472		0.7472	1.42		0.7472	0.7472
0.748	-0.08		0.748	0.748		0.748	1.43333		0.748	0.748
0.7488	-0.04		0.7488	0.7488		0.7488	1.42		0.7488	0.7488
0.7496	-0.12		0.7496	0.7496		0.7496	1.42		0.7496	0.7496
0.7504	-0.08		0.7504	0.7504		0.7504	1.40667		0.7504	0.7504
0.7512	-0.04		0.7512	0.7512		0.7512	1.42		0.7512	0.7512
0.752	-0.12		0.752	0.752		0.752	1.44667		0.752	0.752
0.7528	-0.08		0.7528	0.7528		0.7528	1.44667		0.7528	0.7528
0.7536	-0.08		0.7536	0.7536		0.7536	1.47333		0.7536	0.7536
0.7544	-0.12		0.7544	0.7544		0.7544	1.46		0.7544	0.7544
0.7552	-0.08		0.7552	0.7552		0.7552	1.47333		0.7552	0.7552
0.756	-0.04		0.756	0.756		0.756	1.46		0.756	0.756
0.7568	-0.08		0.7568	0.7568		0.7568	1.47333		0.7568	0.7568
0.7576	-4.44089e-16		0.7576	0.7576		0.7576	1.48667		0.7576	0.7576
0.7584	-0.08		0.7584	0.7584		0.7584	1.5		0.7584	0.7584
0.7592	-0.04		0.7592	0.7592		0.7592	1.47333		0.7592	0.7592
0.76	-0.08		0.76	0.76		0.76	1.46		0.76	0.76
0.7608	-0.04		0.7608	0.7608		0.7608	1.46		0.7608	0.7608
0.7616	-0.08		0.7616	0.7616		0.7616	1.47333		0.7616	0.7616
0.7624	-0.08		0.7624	0.7624		0.7624	1.44667		0.7624	0.7624
0.7632	-0.04		0.7632	0.7632		0.7632	1.43333		0.7632	0.7632
0.764	-0.04		0.764	0.764		0.764	1.43333		0.764	0.764
0.7648	-0.08		0.7648	0.7648		0.7648	1.46		0.7648	0.7648
0.7656	-0.08		0.7656	0.7656		0.7656	1.43333		0.7656	0.7656
0.7664	-0.04		0.7664	0.7664		0.7664	1.42		0.7664	0.7664
0.7672	-0.04		0.7672	0.7672		0.7672	1.43333		0.7672	0.7672
0.768	-0.08		0.768	0.768		0.768	1.46		0.768	0.768
0.7688	-0.04		0.7688	0.7688		0.7688	1.5		0.7688	0.7688
0.7696	-0.08		0.7696	0.7696		0.7696	1.51333		0.7696	0.7696
0.7704	-4.44089e-16		0.7704	0.7704		0.7704	1.52667		0.7704	0.7704
0.7712	-0.04		0.7712	0.7712		0.7712	1.51333		0.7712	0.7712
0.772	-0.04		0.772	0.772		0.772	1.48667		0.772	0.772
0.7728	-0.04		0.7728	0.7728		0.7728	1.48667		0.7728	0.7728
0.7736	-0.04		0.7736	0.7736		0.7736	1.48667		0.7736	0.7736
0.7744	-0.04		0.7744	0.7744		0.7744	1.48667		0.7744	0.7744
0.7752	-0.04		0.7752	0.7752		0.7752	1.48667		0.7752	0.7752
0.776	-0.08		0.776	0.776		0.776	1.47333		0.776	0.776
0.7768	-0.08		0.7768	0.7768		0.7768	1.47333		0.7768	0.7768
0.7776	-0.12		0.7776	0.7776		0.7776	1.48667		0.7776	0.7776
0.7784	-0.04		0.7784	0.7784		0.7784	1.47333		0.7784	0.7784
0.7792	-0.08		0.7792	0.7792		0.7792	1.46		0.7792	0.7792
0.78	-0.04		0.78	0.78		0.78	1.42		0.78	0.78
0.7808	-0.08		0.7808	0.7808		0.7808	1.44667		0.7808	0.7808
0.7816	-0.08		0.7816	0.7816		0.7816	1.44667		0.7816	0.7816
0.7824	-0.08		0.7824	0.7824		0.7824	1.46		0.7824	0.7824
0.7832	-0.04		0.7832	0.7832		0.7832	1.46		0.7832	0.7832
0.784	-0.08		0.784	0.784		0.784	1.48667		0.784	0.784
0.7848	-0.04		0.7848	0.7848		0.7848	1.47333		0.7848	0.7848
0.7856	-0.08		0.7856	0.7856		0.7856	1.46		0.7856	0.7856
0.7864	-0.08		0.7864	0.7864		0.7864	1.46		0.7864	0.7864
0.7872	-0.12		0.7872	0.7872		0.7872	1.5		0.7872	0.7872
0.788	-4.44089e-16		0.788	0.788		0.788	1.48667		0.788	0.788
0.7888	-0.04		0.7888	0.7888		0.7888	1.47333		0.7888	0.7888
0.7896	-0.04		0.7896	0.7896		0.7896	1.46		0.7896	0.7896
0.7904	-0.04		0.7904	0.7904		0.7904	1.46		0.7904	0.7904
0.7912	-0.04		0.7912	0.7912		0.7912	1.44667		0.7912	0.7912
0.792	-0.12		0.792	0.792		0.792	1.44667		0.792	0.792
0.7928	-0.04		0.7928	0.7928		0.7928	1.46		0.7928	0.7928
0.7936	-0.08		0.7936	0.7936		0.7936	1.46		0.7936	0.7936
0.7944	-0.08		0.7944	0.7944		0.7944	1.44667		0.7944	0.7944
0.7952	-0.08		0.7952	0.7952		0.7952	1.43333		0.7952	0.7952
0.796	-4.44089e-16		0.796	0.796		0.796	1.44667		0.796	0.796
0.7968	-0.08		0.7968	0.7968		0.7968	1.44667		0.7968	0.7968
0.7976	-0.04		0.7976	0.7976		0.7976	1.46		0.7976	0.7976
0.7984	-0.08		0.7984	0.7984		0.7984	1.47333		0.7984	0.7984
0.7992	-0.12		0.7992	0.7992		0.7992	1.47333		0.7992	0.7992
0.8	-0.08		0.8	0.8		0.8	1.46		0.8	0.8
0.8008	-4.44089e-16		0.8008	0.8008		0.8008	1.46		0.8008	0.8008
0.8016	-0.08		0.8016	0.8016		0.8016	1.44667		0.8016	0.8016
0.8024	-4.44089e-16		0.8024	0.8024		0.8024	1.44667		0.8024	0.8024
0.8032	-0.04		0.8032	0.8032		0.8032	1.43333		0.8032	0.8032
0.804	-4.44089e-16		0.804	0.804		0.804	1.44667		0.804	0.804
0.8048	-0.08		0.8048	0.8048		0.8048	1.46		0.8048	0.8048
0.8056	-0.04		0.8056	0.8056		0.8056	1.46		0.8056	0.8056
0.8064	-0.04		0.8064	0.8064		0.8064	1.46		0.8064	0.8064
0.8072	-0.04		0.8072	0.8072		0.8072	1.42		0.8072	0.8072
0.808	-0.04		0.808	0.808		0.808	1.42		0.808	0.808
0.8088	-0.08		0.8088	0.8088		0.8088	1.40667		0.8088	0.8088
0.8096	-0.12		0.8096	0.8096		0.8096	1.46		0.8096	0.8096
0.8104	-0.08		0.8104	0.8104		0.8104	1.46		0.8104	0.8104
0.8112	-4.44089e-16		0.8112	0.8112		0.8112	1.46		0.8112	0.8112
0.812	-0.12		0.812	0.812		0.812	1.44667		0.812	0.812
0.8128	-0.12		0.8128	0.8128		0.8128	1.44667		0.8128	0.8128
0.8136	-0.04		0.8136	0.8136		0.8136	1.47333		0.8136	0.8136
0.8144	-0.04		0.8144	0.8144		0.8144	1.46		0.8144	0.8144
0.8152	-0.08		0.8152	0.8152		0.8152	1.46		0.8152	0.8152
0.816	-0.04		0.816	0.816		0.816	1.44667		0.816	0.816
0.8168	-0.08		0.8168	0.8168		0.8168	1.44667		0.8168	0.8168
0.8176	-0.08		0.8176	0.8176		0.8176	1.43333		0.8176	0.8176
0.8184	-0.04		0.8184	0.8184		0.8184	1.42		0.8184	0.8184
0.8192	-4.44089e-16		0.8192	0.8192		0.8192	1.44667		0.8192	0.8192
0.82	-0.04		0.82	0.82		0.82	1.48667		0.82	0.82
0.8208	-0.16		0.8208	0.8208		0.8208	1.51333		0.8208	0.8208
0.8216	-4.44089e-16		0.8216	0.8216		0.8216	1.52667		0.8216	0.8216
0.8224	-0.12		0.8224	0.8224		0.8224	1.5		0.8224	0.8224
0.8232	-0.08		0.8232	0.8232		0.8232	1.47333		0.8232	0.8232
0.824	-0.08		0.824	0.824		0.824	1.44667		0.824	0.824
0.8248	-0.04		0.8248	0.8248		0.8248	1.44667		0.8248	0.8248
0.8256	-0.08		0.8256	0.8256		0.8256	1.47333		0.8256	0.8256
0.8264	-0.04		0.8264	0.8264		0.8264	1.47333		0.8264	0.8264
0.8272	-4.44089e-16		0.8272	0.8272		0.8272	1.46		0.8272	0.8272
0.828	-4.44089e-16		0.828	0.828		0.828	1.46		0.828	0.828
0.8288	-4.44089e-16		0.8288	0.8288		0.8288	1.46		0.8288	0.8288
0.8296	-4.44089e-16		0.8296	0.8296		0.8296	1.47333		0.8296	0.8296
0.8304	-4.44089e-16		0.8304	0.8304		0.8304	1.44667		0.8304	0.8304
0.8312	-0.12		0.8312	0.8312		0.8312	1.44667		0.8312	0.8312
0.832	-0.12		0.832	0.832		0.832	1.44667		0.832	0.832
0.8328	-0.08		0.8328	0.8328		0.8328	1.48667		0.8328	0.8328
0.8336	-0.12		0.8336	0.8336		0.8336	1.5		0.8336	0.8336
0.8344	-0.08		0.8344	0.8344		0.8344	1.5		0.8344	0.8344
0.8352	-0.08		0.8352	0.8352		0.8352	1.46		0.8352	0.8352
0.836	-4.44089e-16		0.836	0.836		0.836	1.43333		0.836	0.836
0.8368	-0.12		0.8368	0.8368		0.8368	1.42		0.8368	0.8368
0.8376	-0.04		0.8376	0.8376		0.8376	1.42		0.8376	0.8376
0.8384	-4.44089e-16		0.8384	0.8384		0.8384	1.42		0.8384	0.8384
0.8392	-0.04		0.8392	0.8392		0.8392	1.42		0.8392	0.8392
0.84	-4.44089e-16		0.84	0.84		0.84	1.43333		0.84	0.84
0.8408	-0.12		0.8408	0.8408		0.8408	1.43333		0.8408	0.8408
0.8416	-0.08		0.8416	0.8416		0.8416	1.44667		0.8416	0.8416
0.8424	-0.04		0.8424	0.8424		0.8424	1.46		0.8424	0.8424
0.8432	-0.08		0.8432	0.8432		0.8432	1.47333		0.8432	0.8432
0.844	-0.04		0.844	0.844		0.844	1.47333		0.844	0.844
0.8448	-0.08		0.8448	0.8448		0.8448	1.46		0.8448	0.8448
0.8456	-0.12		0.8456	0.8456		0.8456	1.44667		0.8456	0.8456
0.8464	-0.08		0.8464	0.8464		0.8464	1.44667		0.8464	0.8464
0.8472	-4.44089e-16		0.8472	0.8472		0.8472	1.46		0.8472	0.8472
0.848	-0.04		0.848	0.848		0.848	1.46		0.848	0.848
0.8488	-0.08		0.8488	0.8488		0.8488	1.46		0.8488	0.8488
0.8496	-4.44089e-16		0.8496	0.8496		0.8496	1.44667		0.8496	0.8496
0.8504	-0.08		0.8504	0.8504		0.8504	1.44667		0.8504	0.8504
0.8512	-0.04		0.8512	0.8512		0.8512	1.44667		0.8512	0.8512
0.852	-0.04		0.852	0.852		0.852	1.44667		0.852	0.852
0.8528	-4.44089e-16		0.8528	0.8528		0.8528	1.44667		0.8528	0.8528
0.8536	-4.44089e-16		0.8536	0.8536		0.8536	1.43333		0.8536	0.8536
0.8544	-0.12		0.8544	0.8544		0.8544	1.44667		0.8544	0.8544
0.8552	-0.04		0.8552	0.8552		0.8552	1.44667		0.8552	0.8552
0.856	-0.04		0.856	0.856		0.856	1.46		0.856	0.856
0.8568	-0.08		0.8568	0.8568		0.8568	1.43333		0.8568	0.8568
0.8576	-0.12		0.8576	0.8576		0.8576	1.44667		0.8576	0.8576
0.8584	-0.12		0.8584	0.8584		0.8584	1.44667		0.8584	0.8584
0.8592	-4.44089e-16		0.8592	0.8592		0.8592	1.44667		0.8592	0.8592
0.86	-0.12		0.86	0.86		0.86	1.43333		0.86	0.86
0.8608	-0.08		0.8608	0.8608		0.8608	1.42		0.8608	0.8608
0.8616	-0.08		0.8616	0.8616		0.8616	1.43333		0.8616	0.8616
0.8624	-0.12		0.8624	0.8624		0.8624	1.46		0.8624	0.8624
0.8632	-4.44089e-16		0.8632	0.8632		0.8632	1.47333		0.8632	0.8632
0.864	-0.12		0.864	0.864		0.864	1.46		0.864	0.864
0.8648	-0.08		0.8648	0.8648		0.8648	1.43333		0.8648	0.8648
0.8656	-0.12		0.8656	0.8656		0.8656	1.43333		0.8656	0.8656
0.8664	-0.12		0.8664	0.8664		0.8664	1.46		0.8664	0.8664
0.8672	-0.12		0.8672	0.8672		0.8672	1.44667		0.8672	0.8672
0.868	-4.44089e-16		0.868	0.868		0.868	1.43333		0.868	0.868
0.8688	-0.04		0.8688	0.8688		0.8688	1.40667		0.8688	0.8688
0.8696	-0.04		0.8696	0.8696		0.8696	1.43333		0.8696	0.8696
0.8704	-0.04		0.8704	0.8704		0.8704	1.43333		0.8704	0.8704
0.8712	0.04		0.8712	0.8712		0.8712	1.43333		0.8712	0.8712
0.872	-0.08		0.872	0.872		0.872	1.44667		0.872	0.872
0.8728	-0.08		0.8728	0.8728		0.8728	1.43333		0.8728	0.8728
0.8736	-0.08		0.8736	0.8736		0.8736	1.46		0.8736	0.8736
0.8744	-0.08		0.8744	0.8744		0.8744	1.44667		0.8744	0.8744
0.8752	-0.12		0.8752	0.8752		0.8752	1.47333		0.8752	0.8752
0.876	-0.12		0.876	0.876		0.876	1.46		0.876	0.876
0.8768	-0.04		0.8768	0.8768		0.8768	1.46		0.8768	0.8768
0.8776	-0.12		0.8776	0.8776		0.8776	1.47333		0.8776	0.8776
0.8784	-0.04		0.8784	0.8784		0.8784	1.47333		0.8784	0.8784
0.8792	-0.04		0.8792	0.8792		0.8792	1.48667		0.8792	0.8792
0.88	-4.44089e-16		0.88	0.88		0.88	1.46		0.88	0.88
0.8808	-0.04		0.8808	0.8808		0.8808	1.46		0.8808	0.8808
0.8816	-0.04		0.8816	0.8816		0.8816	1.43333		0.8816	0.8816
0.8824	-0.04		0.8824	0.8824		0.8824	1.42		0.8824	0.8824
0.8832	-0.08		0.8832	0.8832		0.8832	1.42		0.8832	0.8832
0.884	0.04		0.884	0.884		0.884	1.42		0.884	0.884
0.8848	-0.04		0.8848	0.8848		0.8848	1.46		0.8848	0.8848
0.8856	-0.12		0.8856	0.8856		0.8856	1.47333		0.8856	0.8856
0.8864	-0.12		0.8864	0.8864		0.8864	1.47333		0.8864	0.8864
0.8872	-0.08		0.8872	0.8872		0.8872	1.46		0.8872	0.8872
0.888	-0.08		0.888	0.888		0.888	1.43333		0.888	0.888
0.8888	-0.08		0.8888	0.8888		0.8888	1.43333		0.8888	0.8888
0.8896	-0.04		0.8896	0.8896		0.8896	1.42		0.8896	0.8896
0.8904	-4.44089e-16		0.8904	0.8904		0.8904	1.42		0.8904	0.8904
0.8912	-0.04		0.8912	0.8912		0.8912	1.43333		0.8912	0.8912
0.892	-0.04		0.892	0.892		0.892	1.43333		0.892	0.892
0.8928	-0.12		0.8928	0.8928		0.8928	1.43333		0.8928	0.8928
0.8936	-0.04		0.8936	0.8936		0.8936	1.43333		0.8936	0.8936
0.8944	-0.08		0.8944	0.8944		0.8944	1.44667		0.8944	0.8944
0.8952	-0.08		0.8952	0.8952		0.8952	1.47333		0.8952	0.8952
0.896	-4.44089e-16		0.896	0.896		0.896	1.48667		0.896	0.896
0.8968	-0.08		0.8968	0.8968		0.8968	1.47333		0.8968	0.8968
0.8976	-0.08		0.8976	0.8976		0.8976	1.46		0.8976	0.8976
0.8984	-0.08		0.8984	0.8984		0.8984	1.43333		0.8984	0.8984
0.8992	-0.04		0.8992	0.8992		0.8992	1.43333		0.8992	0.8992
0.9	-0.08		0.9	0.9		0.9	1.43333		0.9	0.9
0.9008	-0.04		0.9008	0.9008		0.9008	1.44667		0.9008	0.9008
0.9016	-0.04		0.9016	0.9016		0.9016	1.48667		0.9016	0.9016
0.9024	-0.08		0.9024	0.9024		0.9024	1.5		0.9024	0.9024
0.9032	-0.04		0.9032	0.9032		0.9032	1.5		0.9032	0.9032
0.904	-0.04		0.904	0.904		0.904	1.46		0.904	0.904
0.9048	-0.04		0.9048	0.9048		0.9048	1.43333		0.9048	0.9048
0.9056	-0.08		0.9056	0.9056		0.9056	1.43333		0.9056	0.9056
0.9064	-0.08		0.9064	0.9064		0.9064	1.43333		0.9064	0.9064
0.9072	-0.04		0.9072	0.9072		0.9072	1.44667		0.9072	0.9072
0.908	-0.08		0.908	0.908		0.908	1.43333		0.908	0.908
0.9088	-0.12		0.9088	0.9088		0.9088	1.44667		0.9088	0.9088
0.9096	-0.08		0.9096	0.9096		0.9096	1.43333		0.9096	0.9096
0.9104	-0.08		0.9104	0.9104		0.9104	1.44667		0.9104	0.9104
0.9112	-0.12		0.9112	0.9112		0.9112	1.46		0.9112	0.9112
0.912	-0.12		0.912	0.912		0.912	1.5		0.912	0.912
0.9128	-0.08		0.9128	0.9128		0.9128	1.48667		0.9128	0.9128
0.9136	-0.08		0.9136	0.9136		0.9136	1.48667		0.9136	0.9136
0.9144	-4.44089e-16		0.9144	0.9144		0.9144	1.47333		0.9144	0.9144
0.9152	-0.08		0.9152	0.9152		0.9152	1.48667		0.9152	0.9152
0.916	-0.08		0.916	0.916		0.916	1.47333		0.916	0.916
0.9168	-0.04		0.9168	0.9168		0.9168	1.44667		0.9168	0.9168
0.9176	-0.08		0.9176	0.9176		0.9176	1.44667		0.9176	0.9176
0.9184	-0.08		0.9184	0.9184		0.9184	1.43333		0.9184	0.9184
0.9192	-0.04		0.9192	0.9192		0.9192	1.44667		0.9192	0.9192
0.92	-0.08		0.92	0.92		0.92	1.44667		0.92	0.92
0.9208	-4.44089e-16		0.9208	0.9208		0.9208	1.47333		0.9208	0.9208
0.9216	-0.08		0.9216	0.9216		0.9216	1.47333		0.9216	0.9216
0.9224	-0.12		0.9224	0.9224		0.9224	1.47333		0.9224	0.9224
0.9232	-0.12		0.9232	0.9232		0.9232	1.46		0.9232	0.9232
0.924	-0.08		0.924	0.924		0.924	1.46		0.924	0.924
0.9248	-0.04		0.9248	0.9248		0.9248	1.47333		0.9248	0.9248
0.9256	-0.12		0.9256	0.9256		0.9256	1.48667		0.9256	0.9256
0.9264	-0.08		0.9264	0.9264		0.9264	1.48667		0.9264	0.9264
0.9272	-0.04		0.9272	0.9272		0.9272	1.47333		0.9272	0.9272
0.928	-0.08		0.928	0.928		0.928	1.44667		0.928	0.928
0.9288	-0.04		0.9288	0.9288		0.9288	1.46		0.9288	0.9288
0.9296	-0.04		0.9296	0.9296		0.9296	1.46		0.9296	0.9296
0.9304	-0.08		0.9304	0.9304		0.9304	1.48667		0.9304	0.9304
0.9312	-0.04		0.9312	0.9312		0.9312	1.47333		0.9312	0.9312
0.932	-0.12		0.932	0.932		0.932	1.48667		0.932	0.932
0.9328	-0.12		0.9328	0.9328		0.9328	1.47333		0.9328	0.9328
0.9336	-0.08		0.9336	0.9336		0.9336	1.46		0.9336	0.9336
0.9344	-0.04		0.9344	0.9344		0.9344	1.44667		0.9344	0.9344
0.9352	-0.04		0.9352	0.9352		0.9352	1.46		0.9352	0.9352
0.936	-0.04		0.936	0.936		0.936	1.46		0.936	0.936
0.9368	-0.08		0.9368	0.9368		0.9368	1.44667		0.9368	0.9368
0.9376	-0.12		0.9376	0.9376		0.9376	1.42		0.9376	0.9376
0.9384	-0.08		0.9384	0.9384		0.9384	1.42		0.9384	0.9384
0.9392	-0.08		0.9392	0.9392		0.9392	1.42		0.9392	0.9392
0.94	-0.04		0.94	0.94		0.94	1.42		0.94	0.94
0.9408	-0.04		0.9408	0.9408		0.9408	1.42		0.9408	0.9408
0.9416	-0.08		0.9416	0.9416		0.9416	1.42		0.9416	0.9416
0.9424	-4.44089e-16		0.9424	0.9424		0.9424	1.42		0.9424	0.9424
0.9432	-4.44089e-16		0.9432	0.9432		0.9432	1.43333		0.9432	0.9432
0.944	-0.08		0.944	0.944		0.944	1.44667		0.944	0.944
0.9448	-0.04		0.9448	0.9448		0.9448	1.46		0.9448	0.9448
0.9456	-0.08		0.9456	0.9456		0.9456	1.44667		0.9456	0.9456
0.9464	-0.04		0.9464	0.9464		0.9464	1.43333		0.9464	0.9464
0.9472	-0.08		0.9472	0.9472		0.9472	1.42		0.9472	0.9472
0.948	-0.08		0.948	0.948		0.948	1.42		0.948	0.948
0.9488	-0.04		0.9488	0.9488		0.9488	1.43333		0.9488	0.9488
0.9496	-0.08		0.9496	0.9496		0.9496	1.44667		0.9496	0.9496
0.9504	-0.08		0.9504	0.9504		0.9504	1.47333		0.9504	0.9504
0.9512	-0.08		0.9512	0.9512		0.9512	1.46		0.9512	0.9512
0.952	-0.04		0.952	0.952		0.952	1.44667		0.952	0.952
0.9528	-0.04		0.9528	0.9528		0.9528	1.43333		0.9528	0.9528
0.9536	-0.12		0.9536	0.9536		0.9536	1.44667		0.9536	0.9536
0.9544	-0.04		0.9544	0.9544		0.9544	1.44667		0.9544	0.9544
0.9552	-0.04		0.9552	0.9552		0.9552	1.44667		0.9552	0.9552
0.956	-0.04		0.956	0.956		0.956	1.47333		0.956	0.956
0.9568	-0.08		0.9568	0.9568		0.9568	1.48667		0.9568	0.9568
0.9576	-0.08		0.9576	0.9576		0.9576	1.5		0.9576	0.9576
0.9584	-0.04		0.9584	0.9584		0.9584	1.44667		0.9584	0.9584
0.9592	-0.08		0.9592	0.9592		0.9592	1.43333		0.9592	0.9592
0.96	-0.04		0.96	0.96		0.96	1.42		0.96	0.96
0.9608	-0.08		0.9608	0.9608		0.9608	1.46		0.9608	0.9608
0.9616	-0.04		0.9616	0.9616		0.9616	1.48667		0.9616	0.9616
0.9624	-0.04		0.9624	0.9624		0.9624	1.48667		0.9624	0.9624
0.9632	-0.12		0.9632	0.9632		0.9632	1.47333		0.9632	0.9632
0.964	-0.08		0.964	0.964		0.964	1.47333		0.964	0.964
0.9648	-0.04		0.9648	0.9648		0.9648	1.46		0.9648	0.9648
0.9656	-0.12		0.9656	0.9656		0.9656	1.46		0.9656	0.9656
0.9664	-4.44089e-16		0.9664	0.9664		0.9664	1.43333		0.9664	0.9664
0.9672	-0.08		0.9672	0.9672		0.9672	1.43333		0.9672	0.9672
0.968	-0.12		0.968	0.968		0.968	1.43333		0.968	0.968
0.9688	-0.08		0.9688	0.9688		0.9688	1.43333		0.9688	0.9688
0.9696	-0.04		0.9696	0.9696		0.9696	1.44667		0.9696	0.9696
0.9704	-0.04		0.9704	0.9704		0.9704	1.42		0.9704	0.9704
0.9712	-0.04		0.9712	0.9712		0.9712	1.42		0.9712	0.9712
0.972	-0.12		0.972	0.972		0.972	1.42		0.972	0.972
0.9728	-0.04		0.9728	0.9728		0.9728	1.46		0.9728	0.9728
0.9736	-0.04		0.9736	0.9736		0.9736	1.48667		0.9736	0.9736
0.9744	0.04		0.9744	0.9744		0.9744	1.47333		0.9744	0.9744
0.9752	-0.08		0.9752	0.9752		0.9752	1.46		0.9752	0.9752
0.976	-0.08		0.976	0.976		0.976	1.43333		0.976	0.976
0.9768	-0.04		0.9768	0.9768		0.9768	1.46		0.9768	0.9768
0.9776	0.04		0.9776	0.9776		0.9776	1.46		0.9776	0.9776
0.9784	-0.08		0.9784	0.9784		0.9784	1.47333		0.9784	0.9784
0.9792	-0.12		0.9792	0.9792		0.9792	1.46		0.9792	0.9792
0.98	-0.08		0.98	0.98		0.98	1.46		0.98	0.98
0.9808	-0.08		0.9808	0.9808		0.9808	1.46		0.9808	0.9808
0.9816	-0.08		0.9816	0.9816		0.9816	1.46		0.9816	0.9816
0.9824	-0.08		0.9824	0.9824		0.9824	1.44667		0.9824	0.9824
0.9832	-0.04		0.9832	0.9832		0.9832	1.43333		0.9832	0.9832
0.984	-0.04		0.984	0.984		0.984	1.46		0.984	0.984
0.9848	-0.08		0.9848	0.9848		0.9848	1.47333		0.9848	0.9848
0.9856	-0.04		0.9856	0.9856		0.9856	1.48667		0.9856	0.9856
0.9864	0.04		0.9864	0.9864		0.9864	1.46		0.9864	0.9864
0.9872	-0.08		0.9872	0.9872		0.9872	1.46		0.9872	0.9872
0.988	-0.04		0.988	0.988		0.988	1.47333		0.988	0.988
0.9888	-0.08		0.9888	0.9888		0.9888	1.46		0.9888	0.9888
0.9896	-0.08		0.9896	0.9896		0.9896	1.46		0.9896	0.9896
0.9904	-0.08		0.9904	0.9904		0.9904	1.43333		0.9904	0.9904
0.9912	-0.08		0.9912	0.9912		0.9912	1.44667		0.9912	0.9912
0.992	-0.04		0.992	0.992		0.992	1.44667		0.992	0.992
0.9928	-0.12		0.9928	0.9928		0.9928	1.44667		0.9928	0.9928
0.9936	-0.12		0.9936	0.9936		0.9936	1.43333		0.9936	0.9936
0.9944	-0.08		0.9944	0.9944		0.9944	1.42		0.9944	0.9944
0.9952	-0.04		0.9952	0.9952		0.9952	1.42		0.9952	0.9952
0.996	-0.04		0.996	0.996		0.996	1.42		0.996	0.996
0.9968	-0.12		0.9968	0.9968		0.9968	1.42		0.9968	0.9968
0.9976	-0.04		0.9976	0.9976		0.9976	1.42		0.9976	0.9976
0.9984	-0.08		0.9984	0.9984		0.9984	1.44667		0.9984	0.9984
0.9992	-0.08		0.9992	0.9992		0.9992	1.44667		0.9992	0.9992
1	-4.44089e-16		1	1		1	1.44667		1	1
1.0008	-0.04		1.0008	1.0008		1.0008	1.42		1.0008	1.0008
1.0016	-0.08		1.0016	1.0016		1.0016	1.43333		1.0016	1.0016
1.0024	-0.08		1.0024	1.0024		1.0024	1.43333		1.0024	1.0024
1.0032	-4.44089e-16		1.0032	1.0032		1.0032	1.42		1.0032	1.0032
1.004	-0.08		1.004	1.004		1.004	1.40667		1.004	1.004
1.0048	-0.04		1.0048	1.0048		1.0048	1.40667		1.0048	1.0048
1.0056	-0.08		1.0056	1.0056		1.0056	1.44667		1.0056	1.0056
1.0064	-0.12		1.0064	1.0064		1.0064	1.44667		1.0064	1.0064
1.0072	-0.08		1.0072	1.0072		1.0072	1.47333		1.0072	1.0072
1.008	-0.08		1.008	1.008		1.008	1.46		1.008	1.008
1.0088	-0.08		1.0088	1.0088		1.0088	1.47333		1.0088	1.0088
1.0096	-0.08		1.0096	1.0096		1.0096	1.48667		1.0096	1.0096
1.0104	-0.08		1.0104	1.0104		1.0104	1.48667		1.0104	1.0104
1.0112	-4.44089e-16		1.0112	1.0112		1.0112	1.48667		1.0112	1.0112
1.012	-0.04		1.012	1.012		1.012	1.44667		1.012	1.012
1.0128	-4.44089e-16		1.0128	1.0128		1.0128	1.46		1.0128	1.0128
1.0136	-0.04		1.0136	1.0136		1.0136	1.44667		1.0136	1.0136
1.0144	-0.12		1.0144	1.0144		1.0144	1.46		1.0144	1.0144
1.0152	-0.08		1.0152	1.0152		1.0152	1.43333		1.0152	1.0152
1.016	-0.08		1.016	1.016		1.016	1.43333		1.016	1.016
1.0168	-0.12		1.0168	1.0168		1.0168	1.42		1.0168	1.0168
1.0176	-0.08		1.0176	1.0176		1.0176	1.42		1.0176	1.0176
1.0184	-0.08		1.0184	1.0184		1.0184	1.46		1.0184	1.0184
1.0192	-0.04		1.0192	1.0192		1.0192	1.48667		1.0192	1.0192
1.02	-0.12		1.02	1.02		1.02	1.48667		1.02	1.02
1.0208	-0.08		1.0208	1.0208		1.0208	1.46		1.0208	1.0208
1.0216	-4.44089e-16		1.0216	1.0216		1.0216	1.43333		1.0216	1.0216
1.0224	-0.08		1.0224	1.0224		1.0224	1.44667		1.0224	1.0224
1.0232	-0.12		1.0232	1.0232		1.0232	1.44667		1.0232	1.0232
1.024	-0.04		1.024	1.024		1.024	1.44667		1.024	1.024
1.0248	-0.08		1.0248	1.0248		1.0248	1.43333		1.0248	1.0248
1.0256	-4.44089e-16		1.0256	1.0256		1.0256	1.42		1.0256	1.0256
1.0264	-0.12		1.0264	1.0264		1.0264	1.42		1.0264	1.0264
1.0272	-0.04		1.0272	1.0272		1.0272	1.43333		1.0272	1.0272
1.028	-0.12		1.028	1.028		1.028	1.46		1.028	1.028
1.0288	-0.08		1.0288	1.0288		1.0288	1.48667		1.0288	1.0288
1.0296	-0.12		1.0296	1.0296		1.0296	1.47333		1.0296	1.0296
1.0304	-4.44089e-16		1.0304	1.0304		1.0304	1.44667		1.0304	1.0304
1.0312	-0.08		1.0312	1.0312		1.0312	1.44667		1.0312	1.0312
1.032	-0.04		1.032	1.032		1.032	1.44667		1.032	1.032
1.0328	-0.04		1.0328	1.0328		1.0328	1.46		1.0328	1.0328
1.0336	-0.08		1.0336	1.0336		1.0336	1.43333		1.0336	1.0336
1.0344	-0.04		1.0344	1.0344		1.0344	1.44667		1.0344	1.0344
1.0352	-0.04		1.0352	1.0352		1.0352	1.43333		1.0352	1.0352
1.036	-0.08		1.036	1.036		1.036	1.46		1.036	1.036
1.0368	-0.08		1.0368	1.0368		1.0368	1.43333		1.0368	1.0368
1.0376	-0.04		1.0376	1.0376		1.0376	1.44667		1.0376	1.0376
1.0384	-0.12		1.0384	1.0384		1.0384	1.43333		1.0384	1.0384
1.0392	-0.04		1.0392	1.0392		1.0392	1.46		1.0392	1.0392
1.04	-0.04		1.04	1.04		1.04	1.46		1.04	1.04
1.0408	-0.04		1.0408	1.0408		1.0408	1.44667		1.0408	1.0408
1.0416	-0.04		1.0416	1.0416		1.0416	1.43333		1.0416	1.0416
1.0424	-0.04		1.0424	1.0424		1.0424	1.43333		1.0424	1.0424
1.0432	-0.12		1.0432	1.0432		1.0432	1.43333		1.0432	1.0432
1.044	-0.12		1.044	1.044		1.044	1.44667		1.044	1.044
1.0448	-0.08		1.0448	1.0448		1.0448	1.42		1.0448	1.0448
1.0456	-0.08		1.0456	1.0456		1.0456	1.42		1.0456	1.0456
1.0464	-0.04		1.0464	1.0464		1.0464	1.42		1.0464	1.0464
1.0472	-0.04		1.0472	1.0472		1.0472	1.44667		1.0472	1.0472
1.048	-0.04		1.048	1.048		1.048	1.44667		1.048	1.048
1.0488	-0.08		1.0488	1.0488		1.0488	1.43333		1.0488	1.0488
1.0496	-0.08		1.0496	1.0496		1.0496	1.44667		1.0496	1.0496
1.0504	-0.04		1.0504	1.0504		1.0504	1.44667		1.0504	1.0504
1.0512	-0.08		1.0512	1.0512		1.0512	1.44667		1.0512	1.0512
1.052	-0.08		1.052	1.052		1.052	1.42		1.052	1.052
1.0528	-0.12		1.0528	1.0528		1.0528	1.43333		1.0528	1.0528
1.0536	-0.08		1.0536	1.0536		1.0536	1.44667		1.0536	1.0536
1.0544	-0.12		1.0544	1.0544		1.0544	1.47333		1.0544	1.0544
1.0552	-0.12		1.0552	1.0552		1.0552	1.46		1.0552	1.0552
1.056	-0.04		1.056	1.056		1.056	1.43333		1.056	1.056
1.0568	-0.08		1.0568	1.0568		1.0568	1.42		1.0568	1.0568
1.0576	-0.08		1.0576	1.0576		1.0576	1.40667		1.0576	1.0576
1.0584	-0.08		1.0584	1.0584		1.0584	1.42		1.0584	1.0584
1.0592	-0.04		1.0592	1.0592		1.0592	1.40667		1.0592	1.0592
1.06	-0.08		1.06	1.06		1.06	1.42		1.06	1.06
1.0608	-0.08		1.0608	1.0608		1.0608	1.42		1.0608	1.0608
1.0616	-0.12		1.0616	1.0616		1.0616	1.44667		1.0616	1.0616
1.0624	-0.12		1.0624	1.0624		1.0624	1.44667		1.0624	1.0624
1.0632	-0.04		1.0632	1.0632		1.0632	1.43333		1.0632	1.0632
1.064	-4.44089e-16		1.064	1.064		1.064	1.42		1.064	1.064
1.0648	-0.12		1.0648	1.0648		1.0648	1.42		1.0648	1.0648
1.0656	-4.44089e-16		1.0656	1.0656		1.0656	1.43333		1.0656	1.0656
1.0664	-0.04		1.0664	1.0664		1.0664	1.40667		1.0664	1.0664
1.0672	-0.08		1.0672	1.0672		1.0672	1.43333		1.0672	1.0672
1.068	-0.12		1.068	1.068		1.068	1.42		1.068	1.068
1.0688	-4.44089e-16		1.0688	1.0688		1.0688	1.43333		1.0688	1.0688
1.0696	-0.08		1.0696	1.0696		1.0696	1.40667		1.0696	1.0696
1.0704	-0.08		1.0704	1.0704		1.0704	1.42		1.0704	1.0704
1.0712	-0.08		1.0712	1.0712		1.0712	1.43333		1.0712	1.0712
1.072	-4.44089e-16		1.072	1.072		1.072	1.43333		1.072	1.072
1.0728	-0.12		1.0728	1.0728		1.0728	1.43333		1.0728	1.0728
1.0736	-0.08		1.0736	1.0736		1.0736	1.44667		1.0736	1.0736
1.0744	-4.44089e-16		1.0744	1.0744		1.0744	1.46		1.0744	1.0744
1.0752	-0.04		1.0752	1.0752		1.0752	1.47333		1.0752	1.0752
1.076	-0.08		1.076	1.076		1.076	1.44667		1.076	1.076
1.0768	-0.08		1.0768	1.0768		1.0768	1.43333		1.0768	1.0768
1.0776	-0.12		1.0776	1.0776		1.0776	1.42		1.0776	1.0776
1.0784	-0.04		1.0784	1.0784		1.0784	1.39333		1.0784	1.0784
1.0792	-0.12		1.0792	1.0792		1.0792	1.42		1.0792	1.0792
1.08	-0.04		1.08	1.08		1.08	1.40667		1.08	1.08
1.0808	-0.12		1.0808	1.0808		1.0808	1.43333		1.0808	1.0808
1.0816	-0.12		1.0816	1.0816		1.0816	1.40667		1.0816	1.0816
1.0824	-0.08		1.0824	1.0824		1.0824	1.44667		1.0824	1.0824
1.0832	-4.44089e-16		1.0832	1.0832		1.0832	1.46		1.0832	1.0832
1.084	-0.08		1.084	1.084		1.084	1.47333		1.084	1.084
1.0848	-0.12		1.0848	1.0848		1.0848	1.43333		1.0848	1.0848
1.0856	-0.12		1.0856	1.0856		1.0856	1.42		1.0856	1.0856
1.0864	-0.04		1.0864	1.0864		1.0864	1.40667		1.0864	1.0864
1.0872	-0.04		1.0872	1.0872		1.0872	1.44667		1.0872	1.0872
1.088	-0.08		1.088	1.088		1.088	1.44667		1.088	1.088
1.0888	-4.44089e-16		1.0888	1.0888		1.0888	1.46		1.0888	1.0888
1.0896	-0.04		1.0896	1.0896		1.0896	1.43333		1.0896	1.0896
1.0904	-0.12		1.0904	1.0904		1.0904	1.43333		1.0904	1.0904
1.0912	-0.08		1.0912	1.0912		1.0912	1.44667		1.0912	1.0912
1.092	-0.08		1.092	1.092		1.092	1.44667		1.092	1.092
1.0928	-0.08		1.0928	1.0928		1.0928	1.47333		1.0928	1.0928
1.0936	-0.08		1.0936	1.0936		1.0936	1.44667		1.0936	1.0936
1.0944	-0.12		1.0944	1.0944		1.0944	1.46		1.0944	1.0944
1.0952	-0.12		1.0952	1.0952		1.0952	1.44667		1.0952	1.0952
1.096	-0.04		1.096	1.096		1.096	1.46		1.096	1.096
1.0968	-4.44089e-16		1.0968	1.0968		1.0968	1.47333		1.0968	1.0968
1.0976	-0.12		1.0976	1.0976		1.0976	1.47333		1.0976	1.0976
1.0984	-0.04		1.0984	1.0984		1.0984	1.47333		1.0984	1.0984
1.0992	-4.44089e-16		1.0992	1.0992		1.0992	1.46		1.0992	1.0992
1.1	-0.04		1.1	1.1		1.1	1.44667		1.1	1.1
1.1008	-0.08		1.1008	1.1008		1.1008	1.43333		1.1008	1.1008
1.1016	-4.44089e-16		1.1016	1.1016		1.1016	1.43333		1.1016	1.1016
1.1024	-0.08		1.1024	1.1024		1.1024	1.42		1.1024	1.1024
1.1032	-4.44089e-16		1.1032	1.1032		1.1032	1.42		1.1032	1.1032
1.104	-0.08		1.104	1.104		1.104	1.39333		1.104	1.104
1.1048	-0.08		1.1048	1.1048		1.1048	1.42		1.1048	1.1048
1.1056	-0.08		1.1056	1.1056		1.1056	1.43333		1.1056	1.1056
1.1064	-0.04		1.1064	1.1064		1.1064	1.46		1.1064	1.1064
1.1072	-0.08		1.1072	1.1072		1.1072	1.46		1.1072	1.1072
1.108	-0.16		1.108	1.108		1.108	1.46		1.108	1.108
1.1088	-0.04		1.1088	1.1088		1.1088	1.46		1.1088	1.1088
1.1096	-0.12		1.1096	1.1096		1.1096	1.44667		1.1096	1.1096
1.1104	-0.12		1.1104	1.1104		1.1104	1.46		1.1104	1.1104
1.1112	-0.08		1.1112	1.1112		1.1112	1.47333		1.1112	1.1112
1.112	-0.04		1.112	1.112		1.112	1.48667		1.112	1.112
1.1128	-0.04		1.1128	1.1128		1.1128	1.46		1.1128	1.1128
1.1136	-0.12		1.1136	1.1136		1.1136	1.43333		1.1136	1.1136
1.1144	-0.08		1.1144	1.1144		1.1144	1.43333		1.1144	1.1144
1.1152	-0.12		1.1152	1.1152		1.1152	1.43333		1.1152	1.1152
1.116	-0.12		1.116	1.116		1.116	1.44667		1.116	1.116
1.1168	-0.04		1.1168	1.1168		1.1168	1.43333		1.1168	1.1168
1.1176	-0.04		1.1176	1.1176		1.1176	1.46		1.1176	1.1176
1.1184	-0.08		1.1184	1.1184		1.1184	1.47333		1.1184	1.1184
1.1192	-0.04		1.1192	1.1192		1.1192	1.5		1.1192	1.1192
1.12	-0.08		1.12	1.12		1.12	1.5		1.12	1.12
1.1208	-4.44089e-16		1.1208	1.1208		1.1208	1.47333		1.1208	1.1208
1.1216	-0.16		1.1216	1.1216		1.1216	1.44667		1.1216	1.1216
1.1224	-0.08		1.1224	1.1224		1.1224	1.43333		1.1224	1.1224
1.1232	-0.04		1.1232	1.1232		1.1232	1.46		1.1232	1.1232
1.124	-0.08		1.124	1.124		1.124	1.47333		1.124	1.124
1.1248	-0.12		1.1248	1.1248		1.1248	1.46		1.1248	1.1248
1.1256	-0.12		1.1256	1.1256		1.1256	1.42		1.1256	1.1256
1.1264	-0.04		1.1264	1.1264		1.1264	1.42		1.1264	1.1264
1.1272	-0.08		1.1272	1.1272		1.1272	1.43333		1.1272	1.1272
1.128	-0.12		1.128	1.128		1.128	1.44667		1.128	1.128
1.1288	-0.04		1.1288	1.1288		1.1288	1.44667		1.1288	1.1288
1.1296	-0.08		1.1296	1.1296		1.1296	1.44667		1.1296	1.1296
1.1304	-0.08		1.1304	1.1304		1.1304	1.46		1.1304	1.1304
1.1312	-0.04		1.1312	1.1312		1.1312	1.44667		1.1312	1.1312
1.132	-0.04		1.132	1.132		1.132	1.47333		1.132	1.132
1.1328	-0.08		1.1328	1.1328		1.1328	1.47333		1.1328	1.1328
1.1336	-0.04		1.1336	1.1336		1.1336	1.47333		1.1336	1.1336
1.1344	-0.08		1.1344	1.1344		1.1344	1.43333		1.1344	1.1344
1.1352	-4.44089e-16		1.1352	1.1352		1.1352	1.42		1.1352	1.1352
1.136	-0.08		1.136	1.136		1.136	1.42		1.136	1.136
1.1368	-0.08		1.1368	1.1368		1.1368	1.43333		1.1368	1.1368
1.1376	-0.16		1.1376	1.1376		1.1376	1.44667		1.1376	1.1376
1.1384	-0.12		1.1384	1.1384		1.1384	1.43333		1.1384	1.1384
1.1392	-4.44089e-16		1.1392	1.1392		1.1392	1.42		1.1392	1.1392
1.14	-0.04		1.14	1.14		1.14	1.43333		1.14	1.14
1.1408	-0.04		1.1408	1.1408		1.1408	1.46		1.1408	1.1408
1.1416	-0.08		1.1416	1.1416		1.1416	1.46		1.1416	1.1416
1.1424	-0.08		1.1424	1.1424		1.1424	1.43333		1.1424	1.1424
1.1432	-0.08		1.1432	1.1432		1.1432	1.42		1.1432	1.1432
1.144	-4.44089e-16		1.144	1.144		1.144	1.39333		1.144	1.144
1.1448	-4.44089e-16		1.1448	1.1448		1.1448	1.39333		1.1448	1.1448
1.1456	-0.04		1.1456	1.1456		1.1456	1.39333		1.1456	1.1456
1.1464	-0.04		1.1464	1.1464		1.1464	1.43333		1.1464	1.1464
1.1472	-0.04		1.1472	1.1472		1.1472	1.44667		1.1472	1.1472
1.148	-0.08		1.148	1.148		1.148	1.44667		1.148	1.148
1.1488	-0.04		1.1488	1.1488		1.1488	1.44667		1.1488	1.1488
1.1496	-0.04		1.1496	1.1496		1.1496	1.43333		1.1496	1.1496
1.1504	-0.08		1.1504	1.1504		1.1504	1.44667		1.1504	1.1504
1.1512	-0.12		1.1512	1.1512		1.1512	1.43333		1.1512	1.1512
1.152	-0.12		1.152	1.152		1.152	1.43333		1.152	1.152
1.1528	-0.08		1.1528	1.1528		1.1528	1.44667		1.1528	1.1528
1.1536	-0.12		1.1536	1.1536		1.1536	1.44667		1.1536	1.1536
1.1544	-0.08		1.1544	1.1544		1.1544	1.43333		1.1544	1.1544
1.1552	-0.04		1.1552	1.1552		1.1552	1.43333		1.1552	1.1552
1.156	-0.08		1.156	1.156		1.156	1.43333		1.156	1.156
1.1568	-0.12		1.1568	1.1568		1.1568	1.44667		1.1568	1.1568
1.1576	-0.08		1.1576	1.1576		1.1576	1.44667		1.1576	1.1576
1.1584	-0.16		1.1584	1.1584		1.1584	1.44667		1.1584	1.1584
1.1592	-0.12		1.1592	1.1592		1.1592	1.46		1.1592	1.1592
1.16	-0.04		1.16	1.16		1.16	1.43333		1.16	1.16
1.1608	-0.12		1.1608	1.1608		1.1608	1.43333		1.1608	1.1608
1.1616	-0.04		1.1616	1.1616		1.1616	1.43333		1.1616	1.1616
1.1624	-0.04		1.1624	1.1624		1.1624	1.44667		1.1624	1.1624
1.1632	-0.08		1.1632	1.1632		1.1632	1.46		1.1632	1.1632
1.164	-0.12		1.164	1.164		1.164	1.48667		1.164	1.164
1.1648	-4.44089e-16		1.1648	1.1648		1.1648	1.48667		1.1648	1.1648
1.1656	-0.12		1.1656	1.1656		1.1656	1.48667		1.1656	1.1656
1.1664	-4.44089e-16		1.1664	1.1664		1.1664	1.44667		1.1664	1.1664
1.1672	-0.04		1.1672	1.1672		1.1672	1.43333		1.1672	1.1672
1.168	-0.12		1.168	1.168		1.168	1.42		1.168	1.168
1.1688	-0.04		1.1688	1.1688		1.1688	1.43333		1.1688	1.1688
1.1696	-0.08		1.1696	1.1696		1.1696	1.43333		1.1696	1.1696
1.1704	-0.08		1.1704	1.1704		1.1704	1.44667		1.1704	1.1704
1.1712	-0.08		1.1712	1.1712		1.1712	1.42		1.1712	1.1712
1.172	-0.08		1.172	1.172		1.172	1.42		1.172	1.172
1.1728	-0.08		1.1728	1.1728		1.1728	1.40667		1.1728	1.1728
1.1736	-0.08		1.1736	1.1736		1.1736	1.42		1.1736	1.1736
1.1744	-0.04		1.1744	1.1744		1.1744	1.43333		1.1744	1.1744
1.1752	-0.04		1.1752	1.1752		1.1752	1.44667		1.1752	1.1752
1.176	-0.08		1.176	1.176		1.176	1.43333		1.176	1.176
1.1768	-0.04		1.1768	1.1768		1.1768	1.42		1.1768	1.1768
1.1776	-0.04		1.1776	1.1776		1.1776	1.43333		1.1776	1.1776
1.1784	-0.04		1.1784	1.1784		1.1784	1.43333		1.1784	1.1784
1.1792	-0.12		1.1792	1.1792		1.1792	1.43333		1.1792	1.1792
1.18	-0.08		1.18	1.18		1.18	1.40667		1.18	1.18
1.1808	-0.04		1.1808	1.1808		1.1808	1.44667		1.1808	1.1808
1.1816	-0.04		1.1816	1.1816		1.1816	1.48667		1.1816	1.1816
1.1824	-0.08		1.1824	1.1824		1.1824	1.48667		1.1824	1.1824
1.1832	-0.08		1.1832	1.1832		1.1832	1.47333		1.1832	1.1832
1.184	-0.08		1.184	1.184		1.184	1.42		1.184	1.184
1.1848	-0.04		1.1848	1.1848		1.1848	1.43333		1.1848	1.1848
1.1856	-0.12		1.1856	1.1856		1.1856	1.42		1.1856	1.1856
1.1864	-0.12		1.1864	1.1864		1.1864	1.46		1.1864	1.1864
1.1872	-0.04		1.1872	1.1872		1.1872	1.46		1.1872	1.1872
1.188	-0.04		1.188	1.188		1.188	1.46		1.188	1.188
1.1888	-0.12		1.1888	1.1888		1.1888	1.44667		1.1888	1.1888
1.1896	-0.04		1.1896	1.1896		1.1896	1.46		1.1896	1.1896
1.1904	-0.16		1.1904	1.1904		1.1904	1.47333		1.1904	1.1904
1.1912	-0.04		1.1912	1.1912		1.1912	1.47333		1.1912	1.1912
1.192	-0.08		1.192	1.192		1.192	1.46		1.192	1.192
1.1928	-0.12		1.1928	1.1928		1.1928	1.44667		1.1928	1.1928
1.1936	-0.04		1.1936	1.1936		1.1936	1.43333		1.1936	1.1936
1.1944	-0.08		1.1944	1.1944		1.1944	1.42		1.1944	1.1944
1.1952	-0.08		1.1952	1.1952		1.1952	1.40667		1.1952	1.1952
1.196	-4.44089e-16		1.196	1.196		1.196	1.42		1.196	1.196
1.1968	-0.08		1.1968	1.1968		1.1968	1.43333		1.1968	1.1968
1.1976	-0.04		1.1976	1.1976		1.1976	1.46		1.1976	1.1976
1.1984	-0.04		1.1984	1.1984		1.1984	1.46		1.1984	1.1984
1.1992	-0.04		1.1992	1.1992		1.1992	1.44667		1.1992	1.1992
1.2	-4.44089e-16		1.2	1.2		1.2	1.43333		1.2	1.2
1.2008	-0.04		1.2008	1.2008		1.2008	1.43333		1.2008	1.2008
1.2016	-0.08		1.2016	1.2016		1.2016	1.44667		1.2016	1.2016
1.2024	-4.44089e-16		1.2024	1.2024		1.2024	1.44667		1.2024	1.2024
1.2032	-0.04		1.2032	1.2032		1.2032	1.44667		1.2032	1.2032
1.204	-0.04		1.204	1.204		1.204	1.43333		1.204	1.204
1.2048	-0.04		1.2048	1.2048		1.2048	1.43333		1.2048	1.2048
1.2056	-0.04		1.2056	1.2056		1.2056	1.42		1.2056	1.2056
1.2064	-0.04		1.2064	1.2064		1.2064	1.43333		1.2064	1.2064
1.2072	-0.08		1.2072	1.2072		1.2072	1.44667		1.2072	1.2072
1.208	-0.08		1.208	1.208		1.208	1.44667		1.208	1.208
1.2088	-0.04		1.2088	1.2088		1.2088	1.43333		1.2088	1.2088
1.2096	-0.12		1.2096	1.2096		1.2096	1.42		1.2096	1.2096
1.2104	-0.04		1.2104	1.2104		1.2104	1.42		1.2104	1.2104
1.2112	-0.04		1.2112	1.2112		1.2112	1.42		1.2112	1.2112
1.212	-0.04		1.212	1.212		1.212	1.42		1.212	1.212
1.2128	-0.12		1.2128	1.2128		1.2128	1.43333		1.2128	1.2128
1.2136	-0.04		1.2136	1.2136		1.2136	1.42		1.2136	1.2136
1.2144	-0.08		1.2144	1.2144		1.2144	1.43333		1.2144	1.2144
1.2152	-0.12		1.2152	1.2152		1.2152	1.43333		1.2152	1.2152
1.216	-0.04		1.216	1.216		1.216	1.46		1.216	1.216
1.2168	-0.04		1.2168	1.2168		1.2168	1.46		1.2168	1.2168
1.2176	-0.04		1.2176	1.2176		1.2176	1.44667		1.2176	1.2176
1.2184	-0.08		1.2184	1.2184		1.2184	1.44667		1.2184	1.2184
1.2192	-0.04		1.2192	1.2192		1.2192	1.46		1.2192	1.2192
1.22	-0.12		1.22	1.22		1.22	1.47333		1.22	1.22
1.2208	-4.44089e-16		1.2208	1.2208		1.2208	1.46		1.2208	1.2208
1.2216	-0.04		1.2216	1.2216		1.2216	1.44667		1.2216	1.2216
1.2224	-0.04		1.2224	1.2224		1.2224	1.43333		1.2224	1.2224
1.2232	-0.08		1.2232	1.2232		1.2232	1.43333		1.2232	1.2232
1.224	-0.08		1.224	1.224		1.224	1.43333		1.224	1.224
1.2248	-0.08		1.2248	1.2248		1.2248	1.46		1.2248	1.2248
1.2256	-0.12		1.2256	1.2256		1.2256	1.46		1.2256	1.2256
1.2264	-0.04		1.2264	1.2264		1.2264	1.47333		1.2264	1.2264
1.2272	-0.08		1.2272	1.2272		1.2272	1.47333		1.2272	1.2272
1.228	-0.08		1.228	1.228		1.228	1.47333		1.228	1.228
1.2288	-0.08		1.2288	1.2288		1.2288	1.44667		1.2288	1.2288
1.2296	-0.08		1.2296	1.2296		1.2296	1.44667		1.2296	1.2296
1.2304	-0.08		1.2304	1.2304		1.2304	1.44667		1.2304	1.2304
1.2312	-0.04		1.2312	1.2312		1.2312	1.44667		1.2312	1.2312
1.232	-0.08		1.232	1.232		1.232	1.42		1.232	1.232
1.2328	-0.08		1.2328	1.2328		1.2328	1.42		1.2328	1.2328
1.2336	-0.08		1.2336	1.2336		1.2336	1.42		1.2336	1.2336
1.2344	-0.04		1.2344	1.2344		1.2344	1.43333		1.2344	1.2344
1.2352	-0.08		1.2352	1.2352		1.2352	1.46		1.2352	1.2352
1.236	-0.04		1.236	1.236		1.236	1.48667		1.236	1.236
1.2368	-0.08		1.2368	1.2368		1.2368	1.47333		1.2368	1.2368
1.2376	-0.08		1.2376	1.2376		1.2376	1.46		1.2376	1.2376
1.2384	-0.08		1.2384	1.2384		1.2384	1.43333		1.2384	1.2384
1.2392	-0.12		1.2392	1.2392		1.2392	1.43333		1.2392	1.2392
1.24	-0.12		1.24	1.24		1.24	1.42		1.24	1.24
1.2408	-0.04		1.2408	1.2408		1.2408	1.42		1.2408	1.2408
1.2416	-0.04		1.2416	1.2416		1.2416	1.42		1.2416	1.2416
1.2424	-4.44089e-16		1.2424	1.2424		1.2424	1.42		1.2424	1.2424
1.2432	-4.44089e-16		1.2432	1.2432		1.2432	1.43333		1.2432	1.2432
1.244	-0.12		1.244	1.244		1.244	1.47333		1.244	1.244
1.2448	-0.08		1.2448	1.2448		1.2448	1.48667		1.2448	1.2448
1.2456	-0.04		1.2456	1.2456		1.2456	1.48667		1.2456	1.2456
1.2464	-0.08		1.2464	1.2464		1.2464	1.44667		1.2464	1.2464
1.2472	-0.04		1.2472	1.2472		1.2472	1.46		1.2472	1.2472
1.248	-0.08		1.248	1.248		1.248	1.47333		1.248	1.248
1.2488	-0.08		1.2488	1.2488		1.2488	1.5		1.2488	1.2488
1.2496	-0.08		1.2496	1.2496		1.2496	1.47333		1.2496	1.2496
1.2504	-4.44089e-16		1.2504	1.2504		1.2504	1.44667		1.2504	1.2504
1.2512	-0.08		1.2512	1.2512		1.2512	1.42		1.2512	1.2512
1.252	-0.08		1.252	1.252		1.252	1.43333		1.252	1.252
1.2528	-0.12		1.2528	1.2528		1.2528	1.43333		1.2528	1.2528
1.2536	-0.04		1.2536	1.2536		1.2536	1.43333		1.2536	1.2536
1.2544	-0.12		1.2544	1.2544		1.2544	1.42		1.2544	1.2544
1.2552	-0.04		1.2552	1.2552		1.2552	1.44667		1.2552	1.2552
1.256	-4.44089e-16		1.256	1.256		1.256	1.46		1.256	1.256
1.2568	-0.08		1.2568	1.2568		1.2568	1.47333		1.2568	1.2568
1.2576	-0.08		1.2576	1.2576		1.2576	1.44667		1.2576	1.2576
1.2584	-0.04		1.2584	1.2584		1.2584	1.42		1.2584	1.2584
1.2592	-0.08		1.2592	1.2592		1.2592	1.39333		1.2592	1.2592
1.26	-0.04		1.26	1.26		1.26	1.39333		1.26	1.26
1.2608	-0.08		1.2608	1.2608		1.2608	1.40667		1.2608	1.2608
1.2616	-0.16		1.2616	1.2616		1.2616	1.42		1.2616	1.2616
1.2624	-0.04		1.2624	1.2624		1.2624	1.40667		1.2624	1.2624
1.2632	-0.12		1.2632	1.2632		1.2632	1.38		1.2632	1.2632
1.264	-0.12		1.264	1.264		1.264	1.38		1.264	1.264
1.2648	-0.08		1.2648	1.2648		1.2648	1.40667		1.2648	1.2648
1.2656	-0.04		1.2656	1.2656		1.2656	1.43333		1.2656	1.2656
1.2664	-0.12		1.2664	1.2664		1.2664	1.40667		1.2664	1.2664
1.2672	-0.08		1.2672	1.2672		1.2672	1.40667		1.2672	1.2672
1.268	-0.12		1.268	1.268		1.268	1.40667		1.268	1.268
1.2688	-0.08		1.2688	1.2688		1.2688	1.43333		1.2688	1.2688
1.2696	-4.44089e-16		1.2696	1.2696		1.2696	1.43333		1.2696	1.2696
1.2704	-0.08		1.2704	1.2704		1.2704	1.44667		1.2704	1.2704
1.2712	-0.12		1.2712	1.2712		1.2712	1.47333		1.2712	1.2712
1.272	-0.12		1.272	1.272		1.272	1.46		1.272	1.272
1.2728	-0.04		1.2728	1.2728		1.2728	1.44667		1.2728	1.2728
1.2736	-0.08		1.2736	1.2736		1.2736	1.40667		1.2736	1.2736
1.2744	-0.04		1.2744	1.2744		1.2744	1.40667		1.2744	1.2744
1.2752	-0.04		1.2752	1.2752		1.2752	1.42		1.2752	1.2752
1.276	-0.04		1.276	1.276		1.276	1.42		1.276	1.276
1.2768	-0.08		1.2768	1.2768		1.2768	1.43333		1.2768	1.2768
1.2776	-0.08		1.2776	1.2776		1.2776	1.44667		1.2776	1.2776
1.2784	-0.08		1.2784	1.2784		1.2784	1.46		1.2784	1.2784
1.2792	-0.08		1.2792	1.2792		1.2792	1.46		1.2792	1.2792
1.28	-0.04		1.28	1.28		1.28	1.43333		1.28	1.28
1.2808	-0.04		1.2808	1.2808		1.2808	1.44667		1.2808	1.2808
1.2816	-0.08		1.2816	1.2816		1.2816	1.42		1.2816	1.2816
1.2824	-0.04		1.2824	1.2824		1.2824	1.42		1.2824	1.2824
1.2832	-0.04		1.2832	1.2832		1.2832	1.40667		1.2832	1.2832
1.284	-0.04		1.284	1.284		1.284	1.43333		1.284	1.284
1.2848	-0.04		1.2848	1.2848		1.2848	1.42		1.2848	1.2848
1.2856	-0.04		1.2856	1.2856		1.2856	1.43333		1.2856	1.2856
1.2864	-0.04		1.2864	1.2864		1.2864	1.43333		1.2864	1.2864
1.2872	-0.04		1.2872	1.2872		1.2872	1.44667		1.2872	1.2872
1.288	-0.08		1.288	1.288		1.288	1.44667		1.288	1.288
1.2888	-0.04		1.2888	1.2888		1.2888	1.43333		1.2888	1.2888
1.2896	-0.08		1.2896	1.2896		1.2896	1.43333		1.2896	1.2896
1.2904	-0.04		1.2904	1.2904		1.2904	1.43333		1.2904	1.2904
1.2912	-0.04		1.2912	1.2912		1.2912	1.42		1.2912	1.2912
1.292	-0.04		1.292	1.292		1.292	1.42		1.292	1.292
1.2928	-0.04		1.2928	1.2928		1.2928	1.42		1.2928	1.2928
1.2936	-0.04		1.2936	1.2936		1.2936	1.43333		1.2936	1.2936
1.2944	-4.44089e-16		1.2944	1.2944		1.2944	1.42		1.2944	1.2944
1.2952	-0.08		1.2952	1.2952		1.2952	1.40667		1.2952	1.2952
1.296	-0.04		1.296	1.296		1.296	1.40667		1.296	1.296
1.2968	-0.08		1.2968	1.2968		1.2968	1.43333		1.2968	1.2968
1.2976	-0.08		1.2976	1.2976		1.2976	1.43333		1.2976	1.2976
1.2984	-0.08		1.2984	1.2984		1.2984	1.44667		1.2984	1.2984
1.2992	-0.08		1.2992	1.2992		1.2992	1.44667		1.2992	1.2992
1.3	-0.08		1.3	1.3		1.3	1.44667		1.3	1.3
1.3008	-0.04		1.3008	1.3008		1.3008	1.44667		1.3008	1.3008
1.3016	-0.04		1.3016	1.3016		1.3016	1.43333		1.3016	1.3016
1.3024	-0.12		1.3024	1.3024		1.3024	1.43333		1.3024	1.3024
1.3032	-0.12		1.3032	1.3032		1.3032	1.42		1.3032	1.3032
1.304	-0.12		1.304	1.304		1.304	1.42		1.304	1.304
1.3048	-0.12		1.3048	1.3048		1.3048	1.43333		1.3048	1.3048
1.3056	-4.44089e-16		1.3056	1.3056		1.3056	1.44667		1.3056	1.3056
1.3064	-0.12		1.3064	1.3064		1.3064	1.46		1.3064	1.3064
1.3072	-0.08		1.3072	1.3072		1.3072	1.44667		1.3072	1.3072
1.308	-0.08		1.308	1.308		1.308	1.43333		1.308	1.308
1.3088	-0.04		1.3088	1.3088		1.3088	1.43333		1.3088	1.3088
1.3096	-0.04		1.3096	1.3096		1.3096	1.43333		1.3096	1.3096
1.3104	-0.04		1.3104	1.3104		1.3104	1.43333		1.3104	1.3104
1.3112	-0.04		1.3112	1.3112		1.3112	1.42		1.3112	1.3112
1.312	-4.44089e-16		1.312	1.312		1.312	1.42		1.312	1.312
1.3128	-0.08		1.3128	1.3128		1.3128	1.42		1.3128	1.3128
1.3136	-4.44089e-16		1.3136	1.3136		1.3136	1.42		1.3136	1.3136
1.3144	-0.08		1.3144	1.3144		1.3144	1.43333		1.3144	1.3144
1.3152	-0.04		1.3152	1.3152		1.3152	1.44667		1.3152	1.3152
1.316	-0.08		1.316	1.316		1.316	1.44667		1.316	1.316
1.3168	-0.04		1.3168	1.3168		1.3168	1.44667		1.3168	1.3168
1.3176	-0.04		1.3176	1.3176		1.3176	1.46		1.3176	1.3176
1.3184	-0.12		1.3184	1.3184		1.3184	1.46		1.3184	1.3184
1.3192	-0.08		1.3192	1.3192		1.3192	1.44667		1.3192	1.3192
1.32	-0.08		1.32	1.32		1.32	1.40667		1.32	1.32
1.3208	-0.12		1.3208	1.3208		1.3208	1.39333		1.3208	1.3208
1.3216	-0.04		1.3216	1.3216		1.3216	1.40667		1.3216	1.3216
1.3224	-0.04		1.3224	1.3224		1.3224	1.42		1.3224	1.3224
1.3232	-0.04		1.3232	1.3232		1.3232	1.46		1.3232	1.3232
1.324	-0.08		1.324	1.324		1.324	1.46		1.324	1.324
1.3248	-0.04		1.3248	1.3248		1.3248	1.46		1.3248	1.3248
1.3256	-0.08		1.3256	1.3256		1.3256	1.46		1.3256	1.3256
1.3264	-0.12		1.3264	1.3264		1.3264	1.46		1.3264	1.3264
1.3272	-0.04		1.3272	1.3272		1.3272	1.46		1.3272	1.3272
1.328	-4.44089e-16		1.328	1.328		1.328	1.43333		1.328	1.328
1.3288	-4.44089e-16		1.3288	1.3288		1.3288	1.43333		1.3288	1.3288
1.3296	-0.08		1.3296	1.3296		1.3296	1.42		1.3296	1.3296
1.3304	-0.08		1.3304	1.3304		1.3304	1.42		1.3304	1.3304
1.3312	-0.04		1.3312	1.3312		1.3312	1.43333		1.3312	1.3312
1.332	-0.12		1.332	1.332		1.332	1.47333		1.332	1.332
1.3328	-0.04		1.3328	1.3328		1.3328	1.48667		1.3328	1.3328
1.3336	-0.12		1.3336	1.3336		1.3336	1.46		1.3336	1.3336
1.3344	-0.08		1.3344	1.3344		1.3344	1.44667		1.3344	1.3344
1.3352	-0.04		1.3352	1.3352		1.3352	1.43333		1.3352	1.3352
1.336	-0.08		1.336	1.336		1.336	1.43333		1.336	1.336
1.3368	-0.08		1.3368	1.3368		1.3368	1.42		1.3368	1.3368
1.3376	-0.12		1.3376	1.3376		1.3376	1.43333		1.3376	1.3376
1.3384	-0.04		1.3384	1.3384		1.3384	1.46		1.3384	1.3384
1.3392	-0.04		1.3392	1.3392		1.3392	1.44667		1.3392	1.3392
1.34	-0.12		1.34	1.34		1.34	1.46		1.34	1.34
1.3408	-0.08		1.3408	1.3408		1.3408	1.44667		1.3408	1.3408
1.3416	-0.08		1.3416	1.3416		1.3416	1.46		1.3416	1.3416
1.3424	-0.08		1.3424	1.3424		1.3424	1.42		1.3424	1.3424
1.3432	-0.04		1.3432	1.3432		1.3432	1.39333		1.3432	1.3432
1.344	-0.08		1.344	1.344		1.344	1.39333		1.344	1.344
1.3448	-0.08		1.3448	1.3448		1.3448	1.43333		1.3448	1.3448
1.3456	-0.08		1.3456	1.3456		1.3456	1.44667		1.3456	1.3456
1.3464	-4.44089e-16		1.3464	1.3464		1.3464	1.44667		1.3464	1.3464
1.3472	0.04		1.3472	1.3472		1.3472	1.43333		1.3472	1.3472
1.348	-0.04		1.348	1.348		1.348	1.44667		1.348	1.348
1.3488	-0.08		1.3488	1.3488		1.3488	1.46		1.3488	1.3488
1.3496	-0.04		1.3496	1.3496		1.3496	1.47333		1.3496	1.3496
1.3504	-0.08		1.3504	1.3504		1.3504	1.47333		1.3504	1.3504
1.3512	-0.04		1.3512	1.3512		1.3512	1.48667		1.3512	1.3512
1.352	-0.08		1.352	1.352		1.352	1.47333		1.352	1.352
1.3528	-4.44089e-16		1.3528	1.3528		1.3528	1.47333		1.3528	1.3528
1.3536	-0.08		1.3536	1.3536		1.3536	1.44667		1.3536	1.3536
1.3544	-0.08		1.3544	1.3544		1.3544	1.43333		1.3544	1.3544
1.3552	-0.04		1.3552	1.3552		1.3552	1.43333		1.3552	1.3552
1.356	-0.04		1.356	1.356		1.356	1.43333		1.356	1.356
1.3568	-0.12		1.3568	1.3568		1.3568	1.44667		1.3568	1.3568
1.3576	-0.08		1.3576	1.3576		1.3576	1.43333		1.3576	1.3576
1.3584	-0.08		1.3584	1.3584		1.3584	1.43333		1.3584	1.3584
1.3592	-0.08		1.3592	1.3592		1.3592	1.42		1.3592	1.3592
1.36	-4.44089e-16		1.36	1.36		1.36	1.43333		1.36	1.36
1.3608	-0.12		1.3608	1.3608		1.3608	1.42		1.3608	1.3608
1.3616	-0.08		1.3616	1.3616		1.3616	1.43333		1.3616	1.3616
1.3624	-0.08		1.3624	1.3624		1.3624	1.42		1.3624	1.3624
1.3632	-0.04		1.3632	1.3632		1.3632	1.47333		1.3632	1.3632
1.364	-0.04		1.364	1.364		1.364	1.46		1.364	1.364
1.3648	-4.44089e-16		1.3648	1.3648		1.3648	1.47333		1.3648	1.3648
1.3656	-0.04		1.3656	1.3656		1.3656	1.44667		1.3656	1.3656
1.3664	-0.12		1.3664	1.3664		1.3664	1.44667		1.3664	1.3664
1.3672	-4.44089e-16		1.3672	1.3672		1.3672	1.43333		1.3672	1.3672
1.368	-0.04		1.368	1.368		1.368	1.42		1.368	1.368
1.3688	-0.08		1.3688	1.3688		1.3688	1.43333		1.3688	1.3688
1.3696	-0.04		1.3696	1.3696		1.3696	1.42		1.3696	1.3696
1.3704	-0.12		1.3704	1.3704		1.3704	1.43333		1.3704	1.3704
1.3712	-4.44089e-16		1.3712	1.3712		1.3712	1.43333		1.3712	1.3712
1.372	-0.12		1.372	1.372		1.372	1.47333		1.372	1.372
1.3728	-0.08		1.3728	1.3728		1.3728	1.44667		1.3728	1.3728
1.3736	-0.04		1.3736	1.3736		1.3736	1.43333		1.3736	1.3736
1.3744	-0.04		1.3744	1.3744		1.3744	1.39333		1.3744	1.3744
1.3752	-0.08		1.3752	1.3752		1.3752	1.43333		1.3752	1.3752
1.376	-0.04		1.376	1.376		1.376	1.43333		1.376	1.376
1.3768	-0.08		1.3768	1.3768		1.3768	1.44667		1.3768	1.3768
1.3776	-0.04		1.3776	1.3776		1.3776	1.43333		1.3776	1.3776
1.3784	-0.12		1.3784	1.3784		1.3784	1.43333		1.3784	1.3784
1.3792	-4.44089e-16		1.3792	1.3792		1.3792	1.43333		1.3792	1.3792
1.38	-0.08		1.38	1.38		1.38	1.43333		1.38	1.38
1.3808	-0.04		1.3808	1.3808		1.3808	1.43333		1.3808	1.3808
1.3816	-0.12		1.3816	1.3816		1.3816	1.46		1.3816	1.3816
1.3824	-0.04		1.3824	1.3824		1.3824	1.44667		1.3824	1.3824
1.3832	-4.44089e-16		1.3832	1.3832		1.3832	1.46		1.3832	1.3832
1.384	-0.08		1.384	1.384		1.384	1.46		1.384	1.384
1.3848	-0.08		1.3848	1.3848		1.3848	1.47333		1.3848	1.3848
1.3856	-4.44089e-16		1.3856	1.3856		1.3856	1.47333		1.3856	1.3856
1.3864	-4.44089e-16		1.3864	1.3864		1.3864	1.44667		1.3864	1.3864
1.3872	-0.08		1.3872	1.3872		1.3872	1.44667		1.3872	1.3872
1.388	-0.12		1.388	1.388		1.388	1.43333		1.388	1.388
1.3888	-0.12		1.3888	1.3888		1.3888	1.46		1.3888	1.3888
1.3896	-0.12		1.3896	1.3896		1.3896	1.46		1.3896	1.3896
1.3904	-0.08		1.3904	1.3904		1.3904	1.46		1.3904	1.3904
1.3912	-0.04		1.3912	1.3912		1.3912	1.43333		1.3912	1.3912
1.392	-0.04		1.392	1.392		1.392	1.44667		1.392	1.392
1.3928	-0.08		1.3928	1.3928		1.3928	1.46		1.3928	1.3928
1.3936	-0.04		1.3936	1.3936		1.3936	1.46		1.3936	1.3936
1.3944	-0.08		1.3944	1.3944		1.3944	1.43333		1.3944	1.3944
1.3952	-0.04		1.3952	1.3952		1.3952	1.43333		1.3952	1.3952
1.396	-0.04		1.396	1.396		1.396	1.46		1.396	1.396
1.3968	-0.04		1.3968	1.3968		1.3968	1.47333		1.3968	1.3968
1.3976	-4.44089e-16		1.3976	1.3976		1.3976	1.46		1.3976	1.3976
1.3984	-0.04		1.3984	1.3984		1.3984	1.42		1.3984	1.3984
1.3992	-0.08		1.3992	1.3992		1.3992	1.42		1.3992	1.3992
1.4	-0.12		1.4	1.4		1.4	1.43333		1.4	1.4
1.4008	-0.04		1.4008	1.4008		1.4008	1.44667		1.4008	1.4008
1.4016	-0.04		1.4016	1.4016		1.4016	1.43333		1.4016	1.4016
1.4024	-0.04		1.4024	1.4024		1.4024	1.43333		1.4024	1.4024
1.4032	-0.08		1.4032	1.4032		1.4032	1.43333		1.4032	1.4032
1.404	-4.44089e-16		1.404	1.404		1.404	1.44667		1.404	1.404
1.4048	-0.04		1.4048	1.4048		1.4048	1.46		1.4048	1.4048
1.4056	-0.04		1.4056	1.4056		1.4056	1.46		1.4056	1.4056
1.4064	-0.08		1.4064	1.4064		1.4064	1.46		1.4064	1.4064
1.4072	-0.08		1.4072	1.4072		1.4072	1.46		1.4072	1.4072
1.408	-0.04		1.408	1.408		1.408	1.44667		1.408	1.408
1.4088	-0.08		1.4088	1.4088		1.4088	1.43333		1.4088	1.4088
1.4096	-0.04		1.4096	1.4096		1.4096	1.42		1.4096	1.4096
1.4104	-4.44089e-16		1.4104	1.4104		1.4104	1.43333		1.4104	1.4104
1.4112	-0.04		1.4112	1.4112		1.4112	1.44667		1.4112	1.4112
1.412	-0.04		1.412	1.412		1.412	1.44667		1.412	1.412
1.4128	-0.12		1.4128	1.4128		1.4128	1.44667		1.4128	1.4128
1.4136	-0.08		1.4136	1.4136		1.4136	1.46		1.4136	1.4136
1.4144	-0.04		1.4144	1.4144		1.4144	1.44667		1.4144	1.4144
1.4152	-0.04		1.4152	1.4152		1.4152	1.47333		1.4152	1.4152
1.416	-0.04		1.416	1.416		1.416	1.44667		1.416	1.416
1.4168	-0.08		1.4168	1.4168		1.4168	1.44667		1.4168	1.4168
1.4176	-0.08		1.4176	1.4176		1.4176	1.42		1.4176	1.4176
1.4184	-4.44089e-16		1.4184	1.4184		1.4184	1.40667		1.4184	1.4184
1.4192	-0.08		1.4192	1.4192		1.4192	1.42		1.4192	1.4192
1.42	-0.04		1.42	1.42		1.42	1.40667		1.42	1.42
1.4208	-0.08		1.4208	1.4208		1.4208	1.43333		1.4208	1.4208
1.4216	-0.04		1.4216	1.4216		1.4216	1.43333		1.4216	1.4216
1.4224	-0.08		1.4224	1.4224		1.4224	1.44667		1.4224	1.4224
1.4232	-4.44089e-16		1.4232	1.4232		1.4232	1.44667		1.4232	1.4232
1.424	-0.04		1.424	1.424		1.424	1.44667		1.424	1.424
1.4248	-0.08		1.4248	1.4248		1.4248	1.47333		1.4248	1.4248
1.4256	-0.08		1.4256	1.4256		1.4256	1.43333		1.4256	1.4256
1.4264	-4.44089e-16		1.4264	1.4264		1.4264	1.42		1.4264	1.4264
1.4272	-0.04		1.4272	1.4272		1.4272	1.43333		1.4272	1.4272
1.428	-0.08		1.428	1.428		1.428	1.47333		1.428	1.428
1.4288	-0.12		1.4288	1.4288		1.4288	1.48667		1.4288	1.4288
1.4296	-0.04		1.4296	1.4296		1.4296	1.47333		1.4296	1.4296
1.4304	-0.12		1.4304	1.4304		1.4304	1.47333		1.4304	1.4304
1.4312	-0.08		1.4312	1.4312		1.4312	1.47333		1.4312	1.4312
1.432	-0.04		1.432	1.432		1.432	1.47333		1.432	1.432
1.4328	-0.12		1.4328	1.4328		1.4328	1.47333		1.4328	1.4328
1.4336	-0.04		1.4336	1.4336		1.4336	1.46		1.4336	1.4336
1.4344	-0.08		1.4344	1.4344		1.4344	1.43333		1.4344	1.4344
1.4352	-0.04		1.4352	1.4352		1.4352	1.42		1.4352	1.4352
1.436	-4.44089e-16		1.436	1.436		1.436	1.43333		1.436	1.436
1.4368	-0.08		1.4368	1.4368		1.4368	1.43333		1.4368	1.4368
1.4376	-0.12		1.4376	1.4376		1.4376	1.46		1.4376	1.4376
1.4384	-0.04		1.4384	1.4384		1.4384	1.46		1.4384	1.4384
1.4392	-0.04		1.4392	1.4392		1.4392	1.46		1.4392	1.4392
1.44	-0.08		1.44	1.44		1.44	1.42		1.44	1.44
1.4408	-0.08		1.4408	1.4408		1.4408	1.39333		1.4408	1.4408
1.4416	-0.08		1.4416	1.4416		1.4416	1.39333		1.4416	1.4416
1.4424	-4.44089e-16		1.4424	1.4424		1.4424	1.43333		1.4424	1.4424
1.4432	-0.08		1.4432	1.4432		1.4432	1.44667		1.4432	1.4432
1.444	-0.08		1.444	1.444		1.444	1.47333		1.444	1.444
1.4448	-0.04		1.4448	1.4448		1.4448	1.47333		1.4448	1.4448
1.4456	-4.44089e-16		1.4456	1.4456		1.4456	1.48667		1.4456	1.4456
1.4464	-0.08		1.4464	1.4464		1.4464	1.46		1.4464	1.4464
1.4472	-0.04		1.4472	1.4472		1.4472	1.46		1.4472	1.4472
1.448	-0.12		1.448	1.448		1.448	1.43333		1.448	1.448
1.4488	-0.04		1.4488	1.4488		1.4488	1.44667		1.4488	1.4488
1.4496	-0.12		1.4496	1.4496		1.4496	1.43333		1.4496	1.4496
1.4504	-0.08		1.4504	1.4504		1.4504	1.44667		1.4504	1.4504
1.4512	-0.08		1.4512	1.4512		1.4512	1.46		1.4512	1.4512
1.452	-0.04		1.452	1.452		1.452	1.44667		1.452	1.452
1.4528	-0.08		1.4528	1.4528		1.4528	1.48667		1.4528	1.4528
1.4536	-0.08		1.4536	1.4536		1.4536	1.48667		1.4536	1.4536
1.4544	-0.04		1.4544	1.4544		1.4544	1.46		1.4544	1.4544
1.4552	-0.08		1.4552	1.4552		1.4552	1.43333		1.4552	1.4552
1.456	-0.04		1.456	1.456		1.456	1.42		1.456	1.456
1.4568	-0.04		1.4568	1.4568		1.4568	1.46		1.4568	1.4568
1.4576	-0.12		1.4576	1.4576		1.4576	1.46		1.4576	1.4576
1.4584	-4.44089e-16		1.4584	1.4584		1.4584	1.46		1.4584	1.4584
1.4592	-4.44089e-16		1.4592	1.4592		1.4592	1.47333		1.4592	1.4592
1.46	-0.08		1.46	1.46		1.46	1.46		1.46	1.46
1.4608	-0.08		1.4608	1.4608		1.4608	1.44667		1.4608	1.4608
1.4616	-0.04		1.4616	1.4616		1.4616	1.43333		1.4616	1.4616
1.4624	-0.04		1.4624	1.4624		1.4624	1.46		1.4624	1.4624
1.4632	-0.08		1.4632	1.4632		1.4632	1.46		1.4632	1.4632
1.464	-0.08		1.464	1.464		1.464	1.43333		1.464	1.464
1.4648	-0.04		1.4648	1.4648		1.4648	1.39333		1.4648	1.4648
1.4656	-0.04		1.4656	1.4656		1.4656	1.40667		1.4656	1.4656
1.4664	-4.44089e-16		1.4664	1.4664		1.4664	1.42		1.4664	1.4664
1.4672	-0.08		1.4672	1.4672		1.4672	1.43333		1.4672	1.4672
1.468	-4.44089e-16		1.468	1.468		1.468	1.44667		1.468	1.468
1.4688	-0.04		1.4688	1.4688		1.4688	1.44667		1.4688	1.4688
1.4696	-0.08		1.4696	1.4696		1.4696	1.44667		1.4696	1.4696
1.4704	-0.04		1.4704	1.4704		1.4704	1.40667		1.4704	1.4704
1.4712	-0.04		1.4712	1.4712		1.4712	1.36667		1.4712	1.4712
1.472	-0.08		1.472	1.472		1.472	1.35333		1.472	1.472
1.4728	-0.04		1.4728	1.4728		1.4728	1.38		1.4728	1.4728
1.4736	-0.04		1.4736	1.4736		1.4736	1.43333		1.4736	1.4736
1.4744	-0.08		1.4744	1.4744		1.4744	1.44667		1.4744	1.4744
1.4752	-0.12		1.4752	1.4752		1.4752	1.43333		1.4752	1.4752
1.476	-0.04		1.476	1.476		1.476	1.43333		1.476	1.476
1.4768	-0.04		1.4768	1.4768		1.4768	1.43333		1.4768	1.4768
1.4776	-0.08		1.4776	1.4776		1.4776	1.43333		1.4776	1.4776
1.4784	-0.08		1.4784	1.4784		1.4784	1.42		1.4784	1.4784
1.4792	-0.04		1.4792	1.4792		1.4792	1.40667		1.4792	1.4792
1.48	-0.08		1.48	1.48		1.48	1.42		1.48	1.48
1.4808	-0.04		1.4808	1.4808		1.4808	1.42		1.4808	1.4808
1.4816	-0.12		1.4816	1.4816		1.4816	1.44667		1.4816	1.4816
1.4824	-4.44089e-16		1.4824	1.4824		1.4824	1.44667		1.4824	1.4824
1.4832	-0.04		1.4832	1.4832		1.4832	1.44667		1.4832	1.4832
1.484	-0.04		1.484	1.484		1.484	1.43333		1.484	1.484
1.4848	-0.08		1.4848	1.4848		1.4848	1.43333		1.4848	1.4848
1.4856	0.04		1.4856	1.4856		1.4856	1.43333		1.4856	1.4856
1.4864	-4.44089e-16		1.4864	1.4864		1.4864	1.46		1.4864	1.4864
1.4872	-0.08		1.4872	1.4872		1.4872	1.46		1.4872	1.4872
1.488	-0.08		1.488	1.488		1.488	1.47333		1.488	1.488
1.4888	-0.08		1.4888	1.4888		1.4888	1.46		1.4888	1.4888
1.4896	-0.12		1.4896	1.4896		1.4896	1.43333		1.4896	1.4896
1.4904	-0.04		1.4904	1.4904		1.4904	1.43333		1.4904	1.4904
1.4912	-0.08		1.4912	1.4912		1.4912	1.42		1.4912	1.4912
1.492	-0.04		1.492	1.492		1.492	1.43333		1.492	1.492
1.4928	-0.04		1.4928	1.4928		1.4928	1.42		1.4928	1.4928
1.4936	-0.12		1.4936	1.4936		1.4936	1.43333		1.4936	1.4936
1.4944	-0.08		1.4944	1.4944		1.4944	1.46		1.4944	1.4944
1.4952	-0.08		1.4952	1.4952		1.4952	1.46		1.4952	1.4952
1.496	-0.04		1.496	1.496		1.496	1.44667		1.496	1.496
1.4968	-0.12		1.4968	1.4968		1.4968	1.44667		1.4968	1.4968
1.4976	-0.04		1.4976	1.4976		1.4976	1.44667		1.4976	1.4976
1.4984	-0.08		1.4984	1.4984		1.4984	1.44667		1.4984	1.4984
1.4992	-0.04		1.4992	1.4992		1.4992	1.43333		1.4992	1.4992
1.5	-0.04		1.5	1.5		1.5	1.44667		1.5	1.5
1.5008	-0.04		1.5008	1.5008		1.5008	1.44667		1.5008	1.5008
1.5016	-0.04		1.5016	1.5016		1.5016	1.43333		1.5016	1.5016
1.5024	-0.04		1.5024	1.5024		1.5024	1.43333		1.5024	1.5024
1.5032	-0.08		1.5032	1.5032		1.5032	1.44667		1.5032	1.5032
1.504	-0.08		1.504	1.504		1.504	1.44667		1.504	1.504
1.5048	-0.08		1.5048	1.5048		1.5048	1.48667		1.5048	1.5048
1.5056	-4.44089e-16		1.5056	1.5056		1.5056	1.47333		1.5056	1.5056
1.5064	-0.04		1.5064	1.5064		1.5064	1.48667		1.5064	1.5064
1.5072	-0.04		1.5072	1.5072		1.5072	1.42		1.5072	1.5072
1.508	-0.08		1.508	1.508		1.508	1.40667		1.508	1.508
1.5088	-0.08		1.5088	1.5088		1.5088	1.42		1.5088	1.5088
1.5096	-0.08		1.5096	1.5096		1.5096	1.44667		1.5096	1.5096
1.5104	-4.44089e-16		1.5104	1.5104		1.5104	1.44667		1.5104	1.5104
1.5112	-0.04		1.5112	1.5112		1.5112	1.46		1.5112	1.5112
1.512	-0.08		1.512	1.512		1.512	1.46		1.512	1.512
1.5128	-4.44089e-16		1.5128	1.5128		1.5128	1.5		1.5128	1.5128
1.5136	-0.12		1.5136	1.5136		1.5136	1.47333		1.5136	1.5136
1.5144	-0.08		1.5144	1.5144		1.5144	1.46		1.5144	1.5144
1.5152	-0.08		1.5152	1.5152		1.5152	1.43333		1.5152	1.5152
1.516	-0.08		1.516	1.516		1.516	1.42		1.516	1.516
1.5168	-0.04		1.5168	1.5168		1.5168	1.40667		1.5168	1.5168
1.5176	-0.04		1.5176	1.5176		1.5176	1.43333		1.5176	1.5176
1.5184	-0.08		1.5184	1.5184		1.5184	1.43333		1.5184	1.5184
1.5192	-0.08		1.5192	1.5192		1.5192	1.46		1.5192	1.5192
1.52	-0.04		1.52	1.52		1.52	1.44667		1.52	1.52
1.5208	-0.04		1.5208	1.5208		1.5208	1.43333		1.5208	1.5208
1.5216	-0.04		1.5216	1.5216		1.5216	1.43333		1.5216	1.5216
1.5224	-0.12		1.5224	1.5224		1.5224	1.43333		1.5224	1.5224
1.5232	-0.12		1.5232	1.5232		1.5232	1.44667		1.5232	1.5232
1.524	-0.04		1.524	1.524		1.524	1.46		1.524	1.524
1.5248	-0.08		1.5248	1.5248		1.5248	1.46		1.5248	1.5248
1.5256	-0.08		1.5256	1.5256		1.5256	1.46		1.5256	1.5256
1.5264	-0.08		1.5264	1.5264		1.5264	1.43333		1.5264	1.5264
1.5272	-0.08		1.5272	1.5272		1.5272	1.44667		1.5272	1.5272
1.528	-0.04		1.528	1.528		1.528	1.44667		1.528	1.528
1.5288	-0.08		1.5288	1.5288		1.5288	1.44667		1.5288	1.5288
1.5296	-0.04		1.5296	1.5296		1.5296	1.42		1.5296	1.5296
1.5304	-0.08		1.5304	1.5304		1.5304	1.42		1.5304	1.5304
1.5312	-4.44089e-16		1.5312	1.5312		1.5312	1.42		1.5312	1.5312
1.532	-0.04		1.532	1.532		1.532	1.44667		1.532	1.532
1.5328	-4.44089e-16		1.5328	1.5328		1.5328	1.46		1.5328	1.5328
1.5336	-0.08		1.5336	1.5336		1.5336	1.46		1.5336	1.5336
1.5344	-0.08		1.5344	1.5344		1.5344	1.46		1.5344	1.5344
1.5352	-0.08		1.5352	1.5352		1.5352	1.46		1.5352	1.5352
1.536	-4.44089e-16		1.536	1.536		1.536	1.46		1.536	1.536
1.5368	-0.12		1.5368	1.5368		1.5368	1.44667		1.5368	1.5368
1.5376	-0.08		1.5376	1.5376		1.5376	1.43333		1.5376	1.5376
1.5384	-0.04		1.5384	1.5384		1.5384	1.43333		1.5384	1.5384
1.5392	-0.08		1.5392	1.5392		1.5392	1.43333		1.5392	1.5392
1.54	-0.08		1.54	1.54		1.54	1.46		1.54	1.54
1.5408	-0.04		1.5408	1.5408		1.5408	1.47333		1.5408	1.5408
1.5416	-0.12		1.5416	1.5416		1.5416	1.46		1.5416	1.5416
1.5424	-0.08		1.5424	1.5424		1.5424	1.46		1.5424	1.5424
1.5432	-4.44089e-16		1.5432	1.5432		1.5432	1.46		1.5432	1.5432
1.544	-0.08		1.544	1.544		1.544	1.46		1.544	1.544
1.5448	-0.12		1.5448	1.5448		1.5448	1.44667		1.5448	1.5448
1.5456	-0.08		1.5456	1.5456		1.5456	1.44667		1.5456	1.5456
1.5464	-0.08		1.5464	1.5464		1.5464	1.42		1.5464	1.5464
1.5472	-0.04		1.5472	1.5472		1.5472	1.42		1.5472	1.5472
1.548	-0.08		1.548	1.548		1.548	1.40667		1.548	1.548
1.5488	-0.08		1.5488	1.5488		1.5488	1.46		1.5488	1.5488
1.5496	-0.04		1.5496	1.5496		1.5496	1.44667		1.5496	1.5496
1.5504	-4.44089e-16		1.5504	1.5504		1.5504	1.46		1.5504	1.5504
1.5512	-0.04		1.5512	1.5512		1.5512	1.44667		1.5512	1.5512
1.552	-0.12		1.552	1.552		1.552	1.47333		1.552	1.552
1.5528	-0.04		1.5528	1.5528		1.5528	1.47333		1.5528	1.5528
1.5536	-0.08		1.5536	1.5536		1.5536	1.46		1.5536	1.5536
1.5544	-0.04		1.5544	1.5544		1.5544	1.44667		1.5544	1.5544
1.5552	-0.08		1.5552	1.5552		1.5552	1.44667		1.5552	1.5552
1.556	-0.08		1.556	1.556		1.556	1.44667		1.556	1.556
1.5568	-0.08		1.5568	1.5568		1.5568	1.44667		1.5568	1.5568
1.5576	-0.12		1.5576	1.5576		1.5576	1.43333		1.5576	1.5576
1.5584	-4.44089e-16		1.5584	1.5584		1.5584	1.43333		1.5584	1.5584
1.5592	-0.08		1.5592	1.5592		1.5592	1.43333		1.5592	1.5592
1.56	-0.08		1.56	1.56		1.56	1.43333		1.56	1.56
1.5608	-0.16		1.5608	1.5608		1.5608	1.43333		1.5608	1.5608
1.5616	-0.08		1.5616	1.5616		1.5616	1.43333		1.5616	1.5616
1.5624	-0.12		1.5624	1.5624		1.5624	1.43333		1.5624	1.5624
1.5632	-0.08		1.5632	1.5632		1.5632	1.43333		1.5632	1.5632
1.564	-0.12		1.564	1.564		1.564	1.43333		1.564	1.564
1.5648	-0.12		1.5648	1.5648		1.5648	1.43333		1.5648	1.5648
1.5656	-0.04		1.5656	1.5656		1.5656	1.42		1.5656	1.5656
1.5664	-0.08		1.5664	1.5664		1.5664	1.42		1.5664	1.5664
1.5672	-4.44089e-16		1.5672	1.5672		1.5672	1.42		1.5672	1.5672
1.568	-0.04		1.568	1.568		1.568	1.43333		1.568	1.568
1.5688	-0.12		1.5688	1.5688		1.5688	1.44667		1.5688	1.5688
1.5696	-0.04		1.5696	1.5696		1.5696	1.44667		1.5696	1.5696
1.5704	-0.08		1.5704	1.5704		1.5704	1.47333		1.5704	1.5704
1.5712	-0.08		1.5712	1.5712		1.5712	1.47333		1.5712	1.5712
1.572	-0.08		1.572	1.572		1.572	1.47333		1.572	1.572
1.5728	-0.08		1.5728	1.5728		1.5728	1.44667		1.5728	1.5728
1.5736	-0.12		1.5736	1.5736		1.5736	1.42		1.5736	1.5736
1.5744	-0.08		1.5744	1.5744		1.5744	1.42		1.5744	1.5744
1.5752	-0.08		1.5752	1.5752		1.5752	1.43333		1.5752	1.5752
1.576	-0.08		1.576	1.576		1.576	1.44667		1.576	1.576
1.5768	-0.12		1.5768	1.5768		1.5768	1.46		1.5768	1.5768
1.5776	-0.08		1.5776	1.5776		1.5776	1.43333		1.5776	1.5776
1.5784	-0.04		1.5784	1.5784		1.5784	1.42		1.5784	1.5784
1.5792	-0.08		1.5792	1.5792		1.5792	1.42		1.5792	1.5792
1.58	-4.44089e-16		1.58	1.58		1.58	1.44667		1.58	1.58
1.5808	-0.12		1.5808	1.5808		1.5808	1.46		1.5808	1.5808
1.5816	-0.08		1.5816	1.5816		1.5816	1.47333		1.5816	1.5816
1.5824	-0.04		1.5824	1.5824		1.5824	1.46		1.5824	1.5824
1.5832	-0.08		1.5832	1.5832		1.5832	1.46		1.5832	1.5832
1.584	-0.04		1.584	1.584		1.584	1.44667		1.584	1.584
1.5848	-0.08		1.5848	1.5848		1.5848	1.44667		1.5848	1.5848
1.5856	-0.08		1.5856	1.5856		1.5856	1.44667		1.5856	1.5856
1.5864	-0.08		1.5864	1.5864		1.5864	1.43333		1.5864	1.5864
1.5872	-0.12		1.5872	1.5872		1.5872	1.46		1.5872	1.5872
1.588	-0.04		1.588	1.588		1.588	1.46		1.588	1.588
1.5888	-0.08		1.5888	1.5888		1.5888	1.46		1.5888	1.5888
1.5896	-0.08		1.5896	1.5896		1.5896	1.47333		1.5896	1.5896
1.5904	-0.08		1.5904	1.5904		1.5904	1.46		1.5904	1.5904
1.5912	-0.08		1.5912	1.5912		1.5912	1.46		1.5912	1.5912
1.592	-4.44089e-16		1.592	1.592		1.592	1.42		1.592	1.592
1.5928	-4.44089e-16		1.5928	1.5928		1.5928	1.43333		1.5928	1.5928
1.5936	-0.04		1.5936	1.5936		1.5936	1.44667		1.5936	1.5936
1.5944	-0.08		1.5944	1.5944		1.5944	1.47333		1.5944	1.5944
1.5952	-0.08		1.5952	1.5952		1.5952	1.48667		1.5952	1.5952
1.596	-0.12		1.596	1.596		1.596	1.47333		1.596	1.596
1.5968	-0.08		1.5968	1.5968		1.5968	1.44667		1.5968	1.5968
1.5976	-0.08		1.5976	1.5976		1.5976	1.42		1.5976	1.5976
1.5984	-0.04		1.5984	1.5984		1.5984	1.44667		1.5984	1.5984
[truncated: 198,002+ more rows]
