# Supplementary material for: An arc fault diagnosis algorithm using multiinformation fusion and support vector machines
Source: R Soc Open Sci. 2018 Sep 19;5(9):180160. doi: 10.1098/rsos.180160 (PMC6170584; doi:10.1098/rsos.180160)
Supplement: Fig.5_data [file rsos180160supp3.xlsx]

## Sheet: Sheet1
Fig.5(a)			Fig.5(b)
time/(ms) Voltage/(V)			time/(ms) Voltage/(V)
0.0008	4.14		0.0008	-0.04
0.0016	4.42		0.0016	-0.04
0.0024	5.38		0.0024	-0.064
0.0032	4.22		0.0032	-0.0571429
0.004	4.34		0.004	-0.0622222
0.0048	3.98		0.0048	-0.0581818
0.0056	3.82		0.0056	-0.0618182
0.0064	3.74		0.0064	-0.0581818
0.0072	3.7		0.0072	-0.0545455
0.008	3.3		0.008	-0.0472727
0.0088	4.18		0.0088	-0.0472727
0.0096	3.66		0.0096	-0.0509091
0.0104	3.66		0.0104	-0.0509091
0.0112	3.62		0.0112	-0.0472727
0.012	3.58		0.012	-0.0545455
0.0128	8.02		0.0128	-0.0545455
0.0136	2.78		0.0136	-0.0545455
0.0144	7.9		0.0144	-0.0545455
0.0152	3.9		0.0152	-0.0654545
0.016	3.66		0.016	-0.0727273
0.0168	3.66		0.0168	-0.0690909
0.0176	3.82		0.0176	-0.0727273
0.0184	3.78		0.0184	-0.0727273
0.0192	3.82		0.0192	-0.0763636
0.02	3.66		0.02	-0.08
0.0208	3.74		0.0208	-0.0763636
0.0216	3.74		0.0216	-0.0763636
0.0224	3.74		0.0224	-0.0727273
0.0232	3.7		0.0232	-0.0690909
0.024	3.78		0.024	-0.0618182
0.0248	3.78		0.0248	-0.0618182
0.0256	3.66		0.0256	-0.0654545
0.0264	3.7		0.0264	-0.0654545
0.0272	3.7		0.0272	-0.0581818
0.028	3.7		0.028	-0.0581818
0.0288	3.74		0.0288	-0.0545455
0.0296	3.74		0.0296	-0.0509091
0.0304	3.7		0.0304	-0.0509091
0.0312	3.7		0.0312	-0.0581818
0.032	3.66		0.032	-0.0618182
0.0328	3.66		0.0328	-0.0581818
0.0336	3.78		0.0336	-0.0545455
0.0344	3.74		0.0344	-0.0509091
0.0352	3.7		0.0352	-0.0509091
0.036	3.74		0.036	-0.0581818
0.0368	3.66		0.0368	-0.0581818
0.0376	3.66		0.0376	-0.0581818
0.0384	3.7		0.0384	-0.0618182
0.0392	3.74		0.0392	-0.0618182
0.04	3.7		0.04	-0.0618182
0.0408	3.66		0.0408	-0.0618182
0.0416	3.66		0.0416	-0.0654545
0.0424	3.62		0.0424	-0.0654545
0.0432	3.7		0.0432	-0.0690909
0.044	3.74		0.044	-0.0654545
0.0448	3.7		0.0448	-0.0654545
0.0456	3.66		0.0456	-0.0654545
0.0464	3.66		0.0464	-0.0654545
0.0472	3.74		0.0472	-0.0581818
0.048	3.74		0.048	-0.0618182
0.0488	3.7		0.0488	-0.0618182
0.0496	3.66		0.0496	-0.0581818
0.0504	3.7		0.0504	-0.0581818
0.0512	3.74		0.0512	-0.0618182
0.052	3.66		0.052	-0.0618182
0.0528	3.7		0.0528	-0.0690909
0.0536	3.7		0.0536	-0.0727273
0.0544	3.7		0.0544	-0.0690909
0.0552	3.7		0.0552	-0.0654545
0.056	3.74		0.056	-0.0763636
0.0568	3.78		0.0568	-0.0727273
0.0576	3.7		0.0576	-0.0690909
0.0584	3.74		0.0584	-0.0727273
0.0592	3.74		0.0592	-0.0727273
0.06	3.74		0.06	-0.0654545
0.0608	3.7		0.0608	-0.0581818
0.0616	3.7		0.0616	-0.0472727
0.0624	3.66		0.0624	-0.0472727
0.0632	3.7		0.0632	-0.0472727
0.064	3.78		0.064	-0.0509091
0.0648	3.7		0.0648	-0.0472727
0.0656	3.74		0.0656	-0.0509091
0.0664	3.7		0.0664	-0.0509091
0.0672	3.7		0.0672	-0.0509091
0.068	3.7		0.068	-0.0472727
0.0688	3.7		0.0688	-0.0472727
0.0696	3.7		0.0696	-0.0509091
0.0704	3.78		0.0704	-0.0618182
0.0712	3.74		0.0712	-0.0618182
0.072	3.74		0.072	-0.0690909
0.0728	3.82		0.0728	-0.0654545
0.0736	3.98		0.0736	-0.0690909
0.0744	3.66		0.0744	-0.0690909
0.0752	4.02		0.0752	-0.0690909
0.076	3.66		0.076	-0.0690909
0.0768	3.62		0.0768	-0.0763636
0.0776	3.74		0.0776	-0.0836364
0.0784	3.78		0.0784	-0.0872727
0.0792	3.74		0.0792	-0.08
0.08	3.7		0.08	-0.0763636
0.0808	3.7		0.0808	-0.0690909
0.0816	3.78		0.0816	-0.0690909
0.0824	3.74		0.0824	-0.0654545
0.0832	3.7		0.0832	-0.0654545
0.084	3.7		0.084	-0.0690909
0.0848	3.78		0.0848	-0.0690909
0.0856	3.66		0.0856	-0.0654545
0.0864	3.7		0.0864	-0.0545455
0.0872	3.66		0.0872	-0.0545455
0.088	3.7		0.088	-0.0545455
0.0888	3.7		0.0888	-0.0545455
0.0896	3.66		0.0896	-0.0545455
0.0904	3.62		0.0904	-0.0545455
0.0912	3.7		0.0912	-0.0509091
0.092	3.74		0.092	-0.0472727
0.0928	3.7		0.0928	-0.0509091
0.0936	3.74		0.0936	-0.0509091
0.0944	3.7		0.0944	-0.0436364
0.0952	3.66		0.0952	-0.0509091
0.096	3.7		0.096	-0.0472727
0.0968	3.74		0.0968	-0.0545455
0.0976	3.74		0.0976	-0.0436364
0.0984	3.7		0.0984	-0.04
0.0992	3.66		0.0992	-0.04
0.1	3.66		0.1	-0.0436364
0.1008	3.74		0.1008	-0.0436364
0.1016	3.66		0.1016	-0.0363636
0.1024	3.74		0.1024	-0.0363636
0.1032	3.74		0.1032	-0.0436364
0.104	3.74		0.104	-0.0436364
0.1048	3.7		0.1048	-0.04
0.1056	3.74		0.1056	-0.0327273
0.1064	3.7		0.1064	-0.0436364
0.1072	3.7		0.1072	-0.0509091
0.108	3.7		0.108	-0.0509091
0.1088	3.7		0.1088	-0.0472727
0.1096	3.74		0.1096	-0.0472727
0.1104	3.74		0.1104	-0.0436364
0.1112	3.7		0.1112	-0.0436364
0.112	3.7		0.112	-0.0436364
0.1128	3.74		0.1128	-0.0436364
0.1136	3.74		0.1136	-0.0509091
0.1144	3.74		0.1144	-0.0509091
0.1152	3.7		0.1152	-0.0436364
0.116	3.7		0.116	-0.0363636
0.1168	3.74		0.1168	-0.04
0.1176	3.7		0.1176	-0.04
0.1184	3.78		0.1184	-0.04
0.1192	3.7		0.1192	-0.0509091
0.12	3.7		0.12	-0.0509091
0.1208	3.66		0.1208	-0.0581818
0.1216	3.62		0.1216	-0.0581818
0.1224	3.7		0.1224	-0.0581818
0.1232	3.74		0.1232	-0.0581818
0.124	3.7		0.124	-0.0654545
0.1248	3.74		0.1248	-0.0690909
0.1256	3.7		0.1256	-0.0654545
0.1264	3.7		0.1264	-0.0654545
0.1272	3.74		0.1272	-0.0690909
0.128	3.66		0.128	-0.0618182
0.1288	3.66		0.1288	-0.0654545
0.1296	3.66		0.1296	-0.0618182
0.1304	3.66		0.1304	-0.0727273
0.1312	3.74		0.1312	-0.0763636
0.132	3.74		0.132	-0.0763636
0.1328	3.78		0.1328	-0.0727273
0.1336	3.7		0.1336	-0.0727273
0.1344	3.66		0.1344	-0.0763636
0.1352	3.7		0.1352	-0.0836364
0.136	3.66		0.136	-0.0836364
0.1368	3.7		0.1368	-0.0872727
0.1376	3.7		0.1376	-0.0763636
0.1384	3.82		0.1384	-0.0763636
0.1392	3.78		0.1392	-0.0727273
0.14	3.82		0.14	-0.0690909
0.1408	3.7		0.1408	-0.0727273
0.1416	3.74		0.1416	-0.0763636
0.1424	3.78		0.1424	-0.0763636
0.1432	3.62		0.1432	-0.0727273
0.144	3.74		0.144	-0.0727273
0.1448	3.7		0.1448	-0.0727273
0.1456	3.66		0.1456	-0.0654545
0.1464	3.7		0.1464	-0.0727273
0.1472	3.74		0.1472	-0.0727273
0.148	3.74		0.148	-0.0690909
0.1488	3.7		0.1488	-0.0654545
0.1496	3.7		0.1496	-0.0654545
0.1504	3.66		0.1504	-0.0654545
0.1512	3.7		0.1512	-0.0690909
0.152	3.74		0.152	-0.0690909
0.1528	3.74		0.1528	-0.0581818
0.1536	3.7		0.1536	-0.0545455
0.1544	3.74		0.1544	-0.0618182
0.1552	3.7		0.1552	-0.0618182
0.156	3.66		0.156	-0.0545455
0.1568	3.7		0.1568	-0.0545455
0.1576	3.78		0.1576	-0.0545455
0.1584	3.74		0.1584	-0.0581818
0.1592	3.74		0.1592	-0.0581818
0.16	3.78		0.16	-0.0545455
0.1608	3.7		0.1608	-0.0545455
0.1616	3.7		0.1616	-0.0618182
0.1624	3.7		0.1624	-0.0618182
0.1632	3.7		0.1632	-0.0618182
0.164	3.74		0.164	-0.0618182
0.1648	3.66		0.1648	-0.0690909
0.1656	3.74		0.1656	-0.0654545
0.1664	3.66		0.1664	-0.0654545
0.1672	3.74		0.1672	-0.0618182
0.168	3.78		0.168	-0.0618182
0.1688	3.7		0.1688	-0.0654545
0.1696	3.7		0.1696	-0.0618182
0.1704	3.74		0.1704	-0.0654545
0.1712	3.74		0.1712	-0.0654545
0.172	3.74		0.172	-0.0654545
0.1728	3.78		0.1728	-0.0618182
0.1736	3.74		0.1736	-0.0618182
0.1744	3.7		0.1744	-0.0690909
0.1752	3.7		0.1752	-0.0690909
0.176	3.7		0.176	-0.0618182
0.1768	3.66		0.1768	-0.0618182
0.1776	3.66		0.1776	-0.0618182
0.1784	3.78		0.1784	-0.0690909
0.1792	3.74		0.1792	-0.0618182
0.18	3.74		0.18	-0.0654545
0.1808	3.78		0.1808	-0.0654545
0.1816	3.74		0.1816	-0.0690909
0.1824	3.7		0.1824	-0.0654545
0.1832	3.66		0.1832	-0.0581818
0.184	3.74		0.184	-0.0618182
0.1848	3.66		0.1848	-0.0690909
0.1856	3.74		0.1856	-0.0654545
0.1864	3.74		0.1864	-0.0581818
0.1872	3.7		0.1872	-0.0545455
0.188	3.7		0.188	-0.0618182
0.1888	3.66		0.1888	-0.0581818
0.1896	3.38		0.1896	-0.0581818
0.1904	3.14		0.1904	-0.0581818
0.1912	2.94		0.1912	-0.0618182
0.192	2.7		0.192	-0.0654545
0.1928	2.42		0.1928	-0.0654545
0.1936	2.1		0.1936	-0.0618182
0.1944	1.86		0.1944	-0.0690909
0.1952	1.38		0.1952	-0.0763636
0.196	1.06		0.196	-0.0763636
0.1968	0.74		0.1968	-0.0690909
0.1976	0.3		0.1976	-0.0727273
0.1984	0.02		0.1984	-0.0727273
0.1992	-0.02		0.1992	-0.0727273
0.2	-0.06		0.2	-0.0727273
0.2008	-0.02		0.2008	-0.0690909
0.2016	0.02		0.2016	-0.0654545
0.2024	-0.02		0.2024	-0.0654545
0.2032	0.02		0.2032	-0.0545455
0.204	0.02		0.204	-0.0509091
0.2048	0.02		0.2048	-0.0545455
0.2056	-0.06		0.2056	-0.0581818
0.2064	0.02		0.2064	-0.0545455
0.2072	-0.02		0.2072	-0.0581818
0.208	-0.02		0.208	-0.0545455
0.2088	0.06		0.2088	-0.0509091
0.2096	-0.02		0.2096	-0.0581818
0.2104	-0.06		0.2104	-0.0618182
0.2112	-0.02		0.2112	-0.0654545
0.212	-0.06		0.212	-0.0727273
0.2128	-0.02		0.2128	-0.0727273
0.2136	-0.02		0.2136	-0.0690909
0.2144	-0.02		0.2144	-0.0654545
0.2152	-0.06		0.2152	-0.0690909
0.216	-0.02		0.216	-0.0654545
0.2168	-0.02		0.2168	-0.0654545
0.2176	0.02		0.2176	-0.0727273
0.2184	-0.06		0.2184	-0.0690909
0.2192	-0.02		0.2192	-0.0654545
0.22	0.02		0.22	-0.0654545
0.2208	-0.06		0.2208	-0.0618182
0.2216	0.02		0.2216	-0.0618182
0.2224	-0.06		0.2224	-0.0618182
0.2232	-0.06		0.2232	-0.0654545
0.224	0.02		0.224	-0.0654545
0.2248	-0.06		0.2248	-0.0618182
0.2256	-0.06		0.2256	-0.0654545
0.2264	-0.06		0.2264	-0.0509091
0.2272	-0.06		0.2272	-0.0509091
0.228	-0.06		0.228	-0.0509091
0.2288	0.02		0.2288	-0.0509091
0.2296	-0.02		0.2296	-0.0509091
0.2304	-0.02		0.2304	-0.0545455
0.2312	-0.02		0.2312	-0.0618182
0.232	0.02		0.232	-0.0581818
0.2328	-0.02		0.2328	-0.0654545
0.2336	-0.06		0.2336	-0.0654545
0.2344	-0.02		0.2344	-0.0654545
0.2352	-0.02		0.2352	-0.0727273
0.236	0.06		0.236	-0.0654545
0.2368	-0.02		0.2368	-0.0690909
0.2376	-0.02		0.2376	-0.0618182
0.2384	-0.02		0.2384	-0.0581818
0.2392	-0.06		0.2392	-0.0509091
0.24	-0.1		0.24	-0.0472727
0.2408	-0.06		0.2408	-0.0436364
0.2416	0.02		0.2416	-0.0290909
0.2424	-0.06		0.2424	-0.0290909
0.2432	-0.02		0.2432	-0.0254545
0.244	0.06		0.244	-0.0327273
0.2448	-0.02		0.2448	-0.04
0.2456	0.02		0.2456	-0.0327273
0.2464	-0.02		0.2464	-0.04
0.2472	-0.1		0.2472	-0.0509091
0.248	0.02		0.248	-0.0545455
0.2488	0.02		0.2488	-0.0436364
0.2496	-0.02		0.2496	-0.0509091
0.2504	0.02		0.2504	-0.0545455
0.2512	-0.06		0.2512	-0.0545455
0.252	-0.06		0.252	-0.0545455
0.2528	0.02		0.2528	-0.0472727
0.2536	-0.06		0.2536	-0.0472727
0.2544	-0.06		0.2544	-0.0545455
0.2552	-0.02		0.2552	-0.0581818
0.256	0.06		0.256	-0.0509091
0.2568	-0.06		0.2568	-0.0509091
0.2576	-0.02		0.2576	-0.0618182
0.2584	0.02		0.2584	-0.0581818
0.2592	-0.06		0.2592	-0.0618182
0.26	-0.06		0.26	-0.0618182
0.2608	-0.1		0.2608	-0.0618182
0.2616	0.02		0.2616	-0.0618182
0.2624	-0.02		0.2624	-0.0581818
0.2632	-0.06		0.2632	-0.0581818
0.264	-0.06		0.264	-0.0581818
0.2648	0.02		0.2648	-0.0618182
0.2656	-0.1		0.2656	-0.0618182
0.2664	-0.06		0.2664	-0.0581818
0.2672	-0.02		0.2672	-0.0545455
0.268	-0.06		0.268	-0.0545455
0.2688	-0.02		0.2688	-0.0618182
0.2696	-0.02		0.2696	-0.0618182
0.2704	0.02		0.2704	-0.0654545
0.2712	-0.02		0.2712	-0.0727273
0.272	0.02		0.272	-0.0727273
0.2728	-0.06		0.2728	-0.0654545
0.2736	-0.06		0.2736	-0.0581818
0.2744	-0.06		0.2744	-0.0618182
0.2752	-0.06		0.2752	-0.0654545
0.276	0.02		0.276	-0.0654545
0.2768	-0.06		0.2768	-0.0581818
0.2776	-0.06		0.2776	-0.0545455
0.2784	-0.1		0.2784	-0.0618182
0.2792	-0.06		0.2792	-0.0618182
0.28	-0.02		0.28	-0.0581818
0.2808	-0.02		0.2808	-0.0581818
0.2816	-0.02		0.2816	-0.0581818
0.2824	-0.02		0.2824	-0.0545455
0.2832	-0.06		0.2832	-0.0509091
0.284	-0.02		0.284	-0.0472727
0.2848	-0.06		0.2848	-0.0472727
0.2856	-0.02		0.2856	-0.0545455
0.2864	-0.06		0.2864	-0.0581818
0.2872	-0.02		0.2872	-0.0472727
0.288	-0.02		0.288	-0.0472727
0.2888	-0.02		0.2888	-0.0472727
0.2896	0.02		0.2896	-0.0509091
0.2904	-0.06		0.2904	-0.0545455
0.2912	0.02		0.2912	-0.0618182
0.292	-0.1		0.292	-0.0690909
0.2928	-0.06		0.2928	-0.0727273
0.2936	0.02		0.2936	-0.0763636
0.2944	-0.1		0.2944	-0.08
0.2952	-0.02		0.2952	-0.0727273
0.296	-0.06		0.296	-0.0763636
0.2968	-0.06		0.2968	-0.0763636
0.2976	-0.06		0.2976	-0.0763636
0.2984	-0.06		0.2984	-0.0727273
0.2992	-0.1		0.2992	-0.0618182
0.3	-0.06		0.3	-0.0654545
0.3008	-0.06		0.3008	-0.0654545
0.3016	-0.02		0.3016	-0.0654545
0.3024	-0.06		0.3024	-0.0727273
0.3032	-0.06		0.3032	-0.0690909
0.304	-0.06		0.304	-0.0690909
0.3048	-0.06		0.3048	-0.0690909
0.3056	-0.06		0.3056	-0.0690909
0.3064	-0.1		0.3064	-0.0654545
0.3072	-0.02		0.3072	-0.0654545
0.308	-0.02		0.308	-0.08
0.3088	-0.02		0.3088	-0.0763636
0.3096	-0.02		0.3096	-0.0690909
0.3104	-0.02		0.3104	-0.0618182
0.3112	-0.02		0.3112	-0.0581818
0.312	-0.1		0.312	-0.0545455
0.3128	-0.1		0.3128	-0.0545455
0.3136	-0.02		0.3136	-0.0581818
0.3144	-0.1		0.3144	-0.0545455
0.3152	-0.06		0.3152	-0.0581818
0.316	-0.1		0.316	-0.0509091
0.3168	0.02		0.3168	-0.0472727
0.3176	-0.02		0.3176	-0.04
0.3184	-0.06		0.3184	-0.0436364
0.3192	-0.06		0.3192	-0.0436364
0.32	-0.02		0.32	-0.0436364
0.3208	-0.02		0.3208	-0.0472727
0.3216	-0.06		0.3216	-0.0472727
0.3224	-0.06		0.3224	-0.0436364
0.3232	-0.06		0.3232	-0.0472727
0.324	-0.06		0.324	-0.04
0.3248	-0.06		0.3248	-0.0472727
0.3256	-0.02		0.3256	-0.0509091
0.3264	-0.02		0.3264	-0.0618182
0.3272	-0.1		0.3272	-0.0581818
0.328	0.06		0.328	-0.0618182
0.3288	0.02		0.3288	-0.0581818
0.3296	-0.1		0.3296	-0.0581818
0.3304	-0.02		0.3304	-0.0618182
0.3312	-0.02		0.3312	-0.0690909
0.332	-0.02		0.332	-0.0654545
0.3328	-0.02		0.3328	-0.0690909
0.3336	-0.06		0.3336	-0.0618182
0.3344	0.02		0.3344	-0.0509091
0.3352	-0.06		0.3352	-0.0509091
0.336	-0.06		0.336	-0.0581818
0.3368	-0.1		0.3368	-0.0581818
0.3376	-0.02		0.3376	-0.0581818
0.3384	-0.02		0.3384	-0.0545455
0.3392	-0.06		0.3392	-0.0545455
0.34	-0.02		0.34	-0.0472727
0.3408	-0.06		0.3408	-0.0545455
0.3416	-0.06		0.3416	-0.0472727
0.3424	-0.02		0.3424	-0.0581818
0.3432	-0.02		0.3432	-0.0618182
0.344	-0.06		0.344	-0.0618182
0.3448	-0.02		0.3448	-0.0581818
0.3456	-0.06		0.3456	-0.0581818
0.3464	-0.06		0.3464	-0.0654545
0.3472	0.06		0.3472	-0.0618182
0.348	-0.1		0.348	-0.0581818
0.3488	-0.06		0.3488	-0.0618182
0.3496	-0.06		0.3496	-0.0618182
0.3504	0.02		0.3504	-0.0690909
0.3512	-0.06		0.3512	-0.0581818
0.352	0.02		0.352	-0.0581818
0.3528	-0.02		0.3528	-0.0545455
0.3536	-0.02		0.3536	-0.0581818
0.3544	-0.02		0.3544	-0.0654545
0.3552	-0.06		0.3552	-0.0581818
0.356	-0.02		0.356	-0.0690909
0.3568	-0.06		0.3568	-0.0727273
0.3576	-0.06		0.3576	-0.0727273
0.3584	-0.06		0.3584	-0.0654545
0.3592	-0.06		0.3592	-0.0654545
0.36	-0.06		0.36	-0.0690909
0.3608	-0.06		0.3608	-0.0727273
0.3616	-0.02		0.3616	-0.08
0.3624	0.06		0.3624	-0.08
0.3632	-0.1		0.3632	-0.0763636
0.364	-0.1		0.364	-0.0836364
0.3648	-0.02		0.3648	-0.0727273
0.3656	-0.06		0.3656	-0.0763636
0.3664	-0.06		0.3664	-0.0727273
0.3672	-0.02		0.3672	-0.0763636
0.368	-0.06		0.368	-0.0727273
0.3688	-0.02		0.3688	-0.0763636
0.3696	-0.06		0.3696	-0.0727273
0.3704	-0.1		0.3704	-0.0618182
0.3712	-0.14		0.3712	-0.0545455
0.372	-0.02		0.372	-0.0618182
0.3728	-0.06		0.3728	-0.0581818
0.3736	-0.06		0.3736	-0.0654545
0.3744	-0.06		0.3744	-0.0581818
0.3752	0.02		0.3752	-0.0545455
0.376	-0.02		0.376	-0.0545455
0.3768	-0.06		0.3768	-0.0581818
0.3776	-0.02		0.3776	-0.0581818
0.3784	-0.1		0.3784	-0.0618182
0.3792	-0.14		0.3792	-0.0690909
0.38	-0.06		0.38	-0.0690909
0.3808	-0.06		0.3808	-0.0581818
0.3816	-0.02		0.3816	-0.0545455
0.3824	-0.02		0.3824	-0.0509091
0.3832	-0.02		0.3832	-0.0472727
0.384	-0.06		0.384	-0.0509091
0.3848	-0.06		0.3848	-0.0509091
0.3856	-0.02		0.3856	-0.0545455
0.3864	-0.06		0.3864	-0.0545455
0.3872	-0.06		0.3872	-0.0436364
0.388	-0.02		0.388	-0.0436364
0.3888	-0.02		0.3888	-0.04
0.3896	-0.02		0.3896	-0.04
0.3904	-0.06		0.3904	-0.0436364
0.3912	-0.06		0.3912	-0.0472727
0.392	-0.06		0.392	-0.0545455
0.3928	-0.06		0.3928	-0.0581818
0.3936	-0.02		0.3936	-0.0581818
0.3944	-0.1		0.3944	-0.0581818
0.3952	-0.1		0.3952	-0.0581818
0.396	-0.06		0.396	-0.0690909
0.3968	-0.06		0.3968	-0.0654545
0.3976	-0.02		0.3976	-0.0654545
0.3984	-0.06		0.3984	-0.0654545
0.3992	-0.06		0.3992	-0.0618182
0.4	-0.06		0.4	-0.0618182
0.4008	-0.1		0.4008	-0.0581818
0.4016	-0.06		0.4016	-0.0581818
0.4024	-0.06		0.4024	-0.0618182
0.4032	-0.1		0.4032	-0.0654545
0.404	-0.1		0.404	-0.0654545
0.4048	-0.06		0.4048	-0.0654545
0.4056	-0.06		0.4056	-0.0654545
0.4064	-0.06		0.4064	-0.0727273
0.4072	-0.1		0.4072	-0.08
0.408	-0.1		0.408	-0.0836364
0.4088	-0.18		0.4088	-0.0836364
0.4096	-0.06		0.4096	-0.0836364
0.4104	-0.06		0.4104	-0.0727273
0.4112	-0.02		0.4112	-0.0727273
0.412	-0.02		0.412	-0.0727273
0.4128	-0.02		0.4128	-0.0690909
0.4136	-0.06		0.4136	-0.0690909
0.4144	-0.02		0.4144	-0.0727273
0.4152	-0.1		0.4152	-0.0690909
0.416	0.02		0.416	-0.0654545
0.4168	-0.1		0.4168	-0.0654545
0.4176	-0.06		0.4176	-0.0618182
0.4184	-0.02		0.4184	-0.0618182
0.4192	-0.06		0.4192	-0.0690909
0.42	-0.06		0.42	-0.0581818
0.4208	-0.02		0.4208	-0.0545455
0.4216	-0.06		0.4216	-0.0545455
0.4224	-0.06		0.4224	-0.0545455
0.4232	-0.06		0.4232	-0.0509091
0.424	-0.06		0.424	-0.0545455
0.4248	-0.1		0.4248	-0.0509091
0.4256	-0.02		0.4256	-0.0472727
0.4264	-0.1		0.4264	-0.0472727
0.4272	-0.06		0.4272	-0.0472727
0.428	-0.06		0.428	-0.0509091
0.4288	-0.06		0.4288	-0.0618182
0.4296	-0.1		0.4296	-0.0618182
0.4304	-0.1		0.4304	-0.0654545
0.4312	-0.06		0.4312	-0.0618182
0.432	-0.02		0.432	-0.0654545
0.4328	-0.06		0.4328	-0.0618182
0.4336	-0.02		0.4336	-0.0654545
0.4344	-0.06		0.4344	-0.0618182
0.4352	-0.1		0.4352	-0.0618182
0.436	-0.06		0.436	-0.0618182
0.4368	-0.06		0.4368	-0.0581818
0.4376	-0.02		0.4376	-0.0509091
0.4384	-0.06		0.4384	-0.0472727
0.4392	-0.02		0.4392	-0.0436364
0.44	-0.06		0.44	-0.0509091
0.4408	-0.06		0.4408	-0.0509091
0.4416	-0.06		0.4416	-0.0545455
0.4424	-0.06		0.4424	-0.0545455
0.4432	-0.1		0.4432	-0.0618182
0.444	-0.02		0.444	-0.0654545
0.4448	-0.06		0.4448	-0.0727273
0.4456	-0.06		0.4456	-0.08
0.4464	-0.06		0.4464	-0.08
0.4472	-0.06		0.4472	-0.0872727
0.448	-0.06		0.448	-0.0909091
0.4488	-0.02		0.4488	-0.0836364
0.4496	-0.1		0.4496	-0.0872727
0.4504	-0.1		0.4504	-0.0763636
0.4512	-0.06		0.4512	-0.0690909
0.452	-0.06		0.452	-0.0690909
0.4528	-0.02		0.4528	-0.0654545
0.4536	-0.02		0.4536	-0.0618182
0.4544	-0.06		0.4544	-0.0545455
0.4552	-0.06		0.4552	-0.0509091
0.456	-0.02		0.456	-0.04
0.4568	-0.1		0.4568	-0.0363636
0.4576	-0.06		0.4576	-0.04
0.4584	-0.1		0.4584	-0.0327273
0.4592	-0.06		0.4592	-0.0436364
0.46	-0.02		0.46	-0.0581818
0.4608	-0.06		0.4608	-0.0509091
0.4616	-0.06		0.4616	-0.0545455
0.4624	-0.02		0.4624	-0.0509091
0.4632	-0.06		0.4632	-0.0509091
0.464	-0.06		0.464	-0.0618182
0.4648	-0.02		0.4648	-0.0690909
0.4656	-0.06		0.4656	-0.0690909
0.4664	-0.1		0.4664	-0.0581818
0.4672	-0.1		0.4672	-0.0545455
0.468	-0.02		0.468	-0.0509091
0.4688	-0.1		0.4688	-0.0436364
0.4696	-0.06		0.4696	-0.0509091
0.4704	-0.06		0.4704	-0.0509091
0.4712	-0.06		0.4712	-0.0509091
0.472	-0.06		0.472	-0.0472727
0.4728	-0.06		0.4728	-0.0509091
0.4736	-0.06		0.4736	-0.0472727
0.4744	-0.14		0.4744	-0.0545455
0.4752	0.02		0.4752	-0.0654545
0.476	-0.1		0.476	-0.0690909
0.4768	-0.06		0.4768	-0.0727273
0.4776	-0.02		0.4776	-0.0690909
0.4784	-0.06		0.4784	-0.0654545
0.4792	-0.02		0.4792	-0.0581818
0.48	-0.1		0.48	-0.0618182
0.4808	-0.06		0.4808	-0.0690909
0.4816	-0.1		0.4816	-0.0618182
0.4824	-0.1		0.4824	-0.0654545
0.4832	-0.02		0.4832	-0.0581818
0.484	-0.06		0.484	-0.0545455
0.4848	-0.02		0.4848	-0.0581818
0.4856	-0.1		0.4856	-0.0509091
0.4864	-0.06		0.4864	-0.0509091
0.4872	-0.02		0.4872	-0.0545455
0.488	-0.06		0.488	-0.0618182
0.4888	-0.02		0.4888	-0.0581818
0.4896	-0.02		0.4896	-0.0545455
0.4904	-0.06		0.4904	-0.0545455
0.4912	0.02		0.4912	-0.0509091
0.492	-0.1		0.492	-0.0545455
0.4928	-0.06		0.4928	-0.0581818
0.4936	-0.06		0.4936	-0.0545455
0.4944	-0.06		0.4944	-0.0618182
0.4952	-0.06		0.4952	-0.0618182
0.496	-0.1		0.496	-0.0727273
0.4968	-0.14		0.4968	-0.0690909
0.4976	-0.06		0.4976	-0.0690909
0.4984	-0.1		0.4984	-0.0727273
0.4992	-0.02		0.4992	-0.0690909
0.5	-0.06		0.5	-0.0763636
0.5008	-0.06		0.5008	-0.0763636
0.5016	-0.1		0.5016	-0.0763636
0.5024	-0.06		0.5024	-0.08
0.5032	-0.1		0.5032	-0.08
0.504	-0.06		0.504	-0.08
0.5048	-0.02		0.5048	-0.0654545
0.5056	-0.02		0.5056	-0.0654545
0.5064	-0.06		0.5064	-0.0690909
0.5072	-0.06		0.5072	-0.0690909
0.508	0.06		0.508	-0.0690909
0.5088	-0.14		0.5088	-0.0690909
0.5096	-0.1		0.5096	-0.0690909
0.5104	0.02		0.5104	-0.0654545
0.5112	-0.02		0.5112	-0.0618182
0.512	-0.02		0.512	-0.0618182
0.5128	-0.02		0.5128	-0.0618182
0.5136	-0.06		0.5136	-0.0618182
0.5144	-0.02		0.5144	-0.0618182
0.5152	-0.02		0.5152	-0.0581818
0.516	-0.06		0.516	-0.0618182
0.5168	-0.06		0.5168	-0.0618182
0.5176	-0.02		0.5176	-0.0545455
0.5184	-0.06		0.5184	-0.0509091
0.5192	-0.06		0.5192	-0.0545455
0.52	-0.02		0.52	-0.0581818
0.5208	-0.02		0.5208	-0.0509091
0.5216	-0.1		0.5216	-0.0545455
0.5224	-0.06		0.5224	-0.0472727
0.5232	-0.06		0.5232	-0.0436364
0.524	-0.06		0.524	-0.0436364
0.5248	-0.14		0.5248	-0.0363636
0.5256	-0.06		0.5256	-0.0363636
0.5264	-0.1		0.5264	-0.0363636
0.5272	-0.06		0.5272	-0.04
0.528	-0.06		0.528	-0.0363636
0.5288	-0.06		0.5288	-0.0363636
0.5296	-0.02		0.5296	-0.0363636
0.5304	-0.02		0.5304	-0.0327273
0.5312	-0.1		0.5312	-0.04
0.532	-0.06		0.532	-0.0436364
0.5328	-0.06		0.5328	-0.0436364
0.5336	-0.06		0.5336	-0.04
0.5344	-0.1		0.5344	-0.04
0.5352	-0.02		0.5352	-0.0436364
0.536	-0.06		0.536	-0.0436364
0.5368	-0.06		0.5368	-0.0472727
0.5376	-0.02		0.5376	-0.0436364
0.5384	-0.06		0.5384	-0.0545455
0.5392	-0.02		0.5392	-0.0581818
0.54	-0.06		0.54	-0.0618182
0.5408	-0.1		0.5408	-0.0618182
0.5416	-0.02		0.5416	-0.0690909
0.5424	-0.06		0.5424	-0.0727273
0.5432	-0.06		0.5432	-0.0727273
0.544	-0.06		0.544	-0.0727273
0.5448	-0.06		0.5448	-0.0690909
0.5456	-0.02		0.5456	-0.0690909
0.5464	-0.06		0.5464	-0.0763636
0.5472	-0.06		0.5472	-0.0654545
0.548	-0.02		0.548	-0.0654545
0.5488	-0.06		0.5488	-0.0654545
0.5496	0.02		0.5496	-0.0618182
0.5504	-0.02		0.5504	-0.0545455
0.5512	0.06		0.5512	-0.0545455
0.552	-0.1		0.552	-0.0509091
0.5528	-0.06		0.5528	-0.0436364
0.5536	-0.02		0.5536	-0.0509091
0.5544	-0.06		0.5544	-0.0472727
0.5552	-0.02		0.5552	-0.0436364
0.556	-0.02		0.556	-0.0509091
0.5568	-0.02		0.5568	-0.0509091
0.5576	-0.06		0.5576	-0.0472727
0.5584	-0.02		0.5584	-0.0545455
0.5592	-0.02		0.5592	-0.0581818
0.56	-0.1		0.56	-0.0545455
0.5608	-0.06		0.5608	-0.0581818
0.5616	-0.06		0.5616	-0.0618182
0.5624	-0.1		0.5624	-0.0581818
0.5632	-0.06		0.5632	-0.0618182
0.564	-0.06		0.564	-0.0545455
0.5648	-0.06		0.5648	-0.0472727
0.5656	-0.02		0.5656	-0.0472727
0.5664	-0.06		0.5664	-0.0472727
0.5672	-0.06		0.5672	-0.0472727
0.568	-0.06		0.568	-0.0436364
0.5688	-0.02		0.5688	-0.0472727
0.5696	-0.02		0.5696	-0.0472727
0.5704	-0.1		0.5704	-0.0472727
0.5712	-0.1		0.5712	-0.0363636
0.572	-0.18		0.572	-0.0327273
0.5728	-0.02		0.5728	-0.0363636
0.5736	-0.02		0.5736	-0.04
0.5744	-0.1		0.5744	-0.0327273
0.5752	-0.14		0.5752	-0.0363636
0.576	-0.06		0.576	-0.0327273
0.5768	-0.02		0.5768	-0.0290909
0.5776	-0.06		0.5776	-0.0327273
0.5784	-0.06		0.5784	-0.0363636
0.5792	-0.1		0.5792	-0.04
0.58	-0.1		0.58	-0.0509091
0.5808	-0.06		0.5808	-0.0545455
0.5816	-0.06		0.5816	-0.0581818
0.5824	-0.06		0.5824	-0.0618182
0.5832	-0.06		0.5832	-0.0690909
0.584	-0.02		0.584	-0.0654545
0.5848	-0.02		0.5848	-0.0654545
0.5856	0.02		0.5856	-0.0690909
0.5864	-0.1		0.5864	-0.0618182
0.5872	-0.06		0.5872	-0.0581818
0.588	-0.06		0.588	-0.0581818
0.5888	-0.06		0.5888	-0.0509091
0.5896	0.02		0.5896	-0.0472727
0.5904	-0.02		0.5904	-0.0436364
0.5912	-0.06		0.5912	-0.0436364
0.592	-0.02		0.592	-0.0436364
0.5928	-0.06		0.5928	-0.0545455
0.5936	-0.1		0.5936	-0.0545455
0.5944	-0.02		0.5944	-0.0545455
0.5952	-0.02		0.5952	-0.0545455
0.596	-0.06		0.596	-0.0581818
0.5968	-0.1		0.5968	-0.0545455
0.5976	-0.06		0.5976	-0.0545455
0.5984	-0.06		0.5984	-0.0581818
0.5992	-0.1		0.5992	-0.0545455
0.6	-0.1		0.6	-0.0472727
0.6008	-0.06		0.6008	-0.0472727
0.6016	-0.02		0.6016	-0.0327273
0.6024	-0.06		0.6024	-0.0327273
0.6032	-0.1		0.6032	-0.0363636
0.604	-0.02		0.604	-0.0436364
0.6048	-0.06		0.6048	-0.04
0.6056	-0.02		0.6056	-0.0436364
0.6064	-0.02		0.6064	-0.0472727
0.6072	-0.02		0.6072	-0.0472727
0.608	-0.14		0.608	-0.0472727
0.6088	0.02		0.6088	-0.0545455
0.6096	-0.06		0.6096	-0.0472727
0.6104	-0.02		0.6104	-0.0545455
0.6112	0.02		0.6112	-0.0545455
0.612	-0.06		0.612	-0.0545455
0.6128	-0.1		0.6128	-0.0581818
0.6136	-0.1		0.6136	-0.0581818
0.6144	-0.1		0.6144	-0.0509091
0.6152	0.02		0.6152	-0.0509091
0.616	-0.06		0.616	-0.0545455
0.6168	-0.02		0.6168	-0.0581818
0.6176	-0.06		0.6176	-0.0581818
0.6184	-0.06		0.6184	-0.0654545
0.6192	-0.02		0.6192	-0.0618182
0.62	-0.06		0.62	-0.0618182
0.6208	-0.06		0.6208	-0.0545455
0.6216	-0.14		0.6216	-0.0509091
0.6224	-0.1		0.6224	-0.0509091
0.6232	-0.06		0.6232	-0.0581818
0.624	-0.02		0.624	-0.0581818
0.6248	-0.14		0.6248	-0.0545455
0.6256	-0.06		0.6256	-0.0545455
0.6264	-0.06		0.6264	-0.0545455
0.6272	-0.1		0.6272	-0.0509091
0.628	-0.06		0.628	-0.0545455
0.6288	-0.1		0.6288	-0.0545455
0.6296	-0.06		0.6296	-0.0654545
0.6304	-0.02		0.6304	-0.0618182
0.6312	-0.02		0.6312	-0.0618182
0.632	-0.1		0.632	-0.0545455
0.6328	-0.06		0.6328	-0.0545455
0.6336	0.02		0.6336	-0.0472727
0.6344	-0.1		0.6344	-0.0545455
0.6352	-0.02		0.6352	-0.0545455
0.636	-0.06		0.636	-0.0618182
0.6368	-0.1		0.6368	-0.0545455
0.6376	-0.1		0.6376	-0.0545455
0.6384	-0.02		0.6384	-0.0509091
0.6392	-0.02		0.6392	-0.0545455
0.64	-0.02		0.64	-0.0581818
0.6408	-0.06		0.6408	-0.0618182
0.6416	-0.06		0.6416	-0.0581818
0.6424	-0.02		0.6424	-0.0654545
0.6432	-0.1		0.6432	-0.0581818
0.644	-0.1		0.644	-0.0618182
0.6448	-0.02		0.6448	-0.0581818
0.6456	-0.06		0.6456	-0.0618182
0.6464	0.02		0.6464	-0.0690909
0.6472	-0.02		0.6472	-0.0727273
0.648	0.02		0.648	-0.0727273
0.6488	0.06		0.6488	-0.0690909
0.6496	-0.02		0.6496	-0.0690909
0.6504	-0.1		0.6504	-0.0763636
0.6512	-0.06		0.6512	-0.0727273
0.652	-0.06		0.652	-0.0763636
0.6528	-0.06		0.6528	-0.0690909
0.6536	-0.02		0.6536	-0.0690909
0.6544	-0.06		0.6544	-0.0618182
0.6552	-0.06		0.6552	-0.0545455
0.656	-0.02		0.656	-0.0472727
0.6568	-0.06		0.6568	-0.0472727
0.6576	-0.06		0.6576	-0.0545455
0.6584	-0.02		0.6584	-0.0545455
0.6592	0.02		0.6592	-0.0509091
0.66	-0.02		0.66	-0.0618182
0.6608	-0.14		0.6608	-0.0581818
0.6616	-0.02		0.6616	-0.0618182
0.6624	-0.1		0.6624	-0.0618182
0.6632	-0.1		0.6632	-0.0654545
0.664	-0.02		0.664	-0.0654545
0.6648	-0.06		0.6648	-0.0654545
0.6656	-0.1		0.6656	-0.0654545
0.6664	-0.06		0.6664	-0.0618182
0.6672	-0.1		0.6672	-0.0654545
0.668	-0.1		0.668	-0.0618182
0.6688	-0.06		0.6688	-0.0472727
0.6696	-0.02		0.6696	-0.0509091
0.6704	-0.06		0.6704	-0.0509091
0.6712	-0.02		0.6712	-0.0472727
0.672	-0.06		0.672	-0.0509091
0.6728	-0.02		0.6728	-0.0545455
0.6736	-0.06		0.6736	-0.0545455
0.6744	-0.1		0.6744	-0.0581818
0.6752	-0.06		0.6752	-0.0581818
0.676	-0.06		0.676	-0.0581818
0.6768	-0.06		0.6768	-0.0654545
0.6776	-0.02		0.6776	-0.0727273
0.6784	-0.06		0.6784	-0.0690909
0.6792	-0.06		0.6792	-0.0654545
0.68	-0.06		0.68	-0.0654545
0.6808	-0.1		0.6808	-0.0654545
0.6816	-0.06		0.6816	-0.0618182
0.6824	-0.1		0.6824	-0.0581818
0.6832	-0.18		0.6832	-0.0472727
0.684	-0.06		0.684	-0.0472727
0.6848	-0.1		0.6848	-0.0436364
0.6856	-0.06		0.6856	-0.0436364
0.6864	-0.02		0.6864	-0.0436364
0.6872	-0.1		0.6872	-0.0472727
0.688	-0.1		0.688	-0.0509091
0.6888	-0.06		0.6888	-0.0545455
0.6896	-0.06		0.6896	-0.0545455
0.6904	-0.02		0.6904	-0.0654545
0.6912	0.02		0.6912	-0.0690909
0.692	-0.14		0.692	-0.08
0.6928	-0.06		0.6928	-0.0763636
0.6936	-0.06		0.6936	-0.08
0.6944	-0.06		0.6944	-0.0763636
0.6952	-0.06		0.6952	-0.0727273
0.696	-0.06		0.696	-0.0690909
0.6968	-0.06		0.6968	-0.0654545
0.6976	-0.02		0.6976	-0.0618182
0.6984	-0.02		0.6984	-0.0581818
0.6992	-0.02		0.6992	-0.0509091
0.7	-0.02		0.7	-0.0509091
0.7008	-0.06		0.7008	-0.0436364
0.7016	-0.06		0.7016	-0.0472727
0.7024	-0.06		0.7024	-0.0436364
0.7032	-0.02		0.7032	-0.04
0.704	0.02		0.704	-0.0363636
0.7048	0.02		0.7048	-0.04
0.7056	-0.06		0.7056	-0.04
0.7064	-0.02		0.7064	-0.04
0.7072	-0.1		0.7072	-0.04
0.708	-0.06		0.708	-0.0363636
0.7088	-0.02		0.7088	-0.04
0.7096	-0.14		0.7096	-0.0436364
0.7104	-0.06		0.7104	-0.0436364
0.7112	-0.06		0.7112	-0.0436364
0.712	-0.06		0.712	-0.0472727
0.7128	0.02		0.7128	-0.0509091
0.7136	-0.1		0.7136	-0.0472727
0.7144	-0.02		0.7144	-0.0545455
0.7152	-0.06		0.7152	-0.0618182
0.716	0.06		0.716	-0.0654545
0.7168	-0.02		0.7168	-0.0690909
0.7176	-0.14		0.7176	-0.0654545
0.7184	-0.06		0.7184	-0.0618182
0.7192	-0.1		0.7192	-0.0581818
0.72	-0.06		0.72	-0.0654545
0.7208	-0.06		0.7208	-0.0545455
0.7216	-0.06		0.7216	-0.0581818
0.7224	-0.06		0.7224	-0.0581818
0.7232	-0.06		0.7232	-0.0581818
0.724	-0.06		0.724	-0.0509091
0.7248	-0.06		0.7248	-0.0545455
0.7256	-0.06		0.7256	-0.0545455
0.7264	-0.1		0.7264	-0.0545455
0.7272	0.02		0.7272	-0.0581818
0.728	-0.1		0.728	-0.0545455
0.7288	-0.1		0.7288	-0.0472727
0.7296	-0.02		0.7296	-0.0581818
0.7304	-0.06		0.7304	-0.0545455
0.7312	-0.06		0.7312	-0.0618182
0.732	-0.06		0.732	-0.0581818
0.7328	-0.1		0.7328	-0.0618182
0.7336	-0.06		0.7336	-0.0545455
0.7344	-0.02		0.7344	-0.0509091
0.7352	-0.06		0.7352	-0.0581818
0.736	-0.02		0.736	-0.0618182
0.7368	-0.06		0.7368	-0.0690909
0.7376	-0.06		0.7376	-0.0690909
0.7384	-0.02		0.7384	-0.0727273
0.7392	-0.06		0.7392	-0.0654545
0.74	-0.02		0.74	-0.0618182
0.7408	-0.06		0.7408	-0.0618182
0.7416	-0.06		0.7416	-0.0618182
0.7424	-0.06		0.7424	-0.0727273
0.7432	-0.06		0.7432	-0.0763636
0.744	-0.02		0.744	-0.0690909
0.7448	0.02		0.7448	-0.0618182
0.7456	-0.06		0.7456	-0.0618182
0.7464	-0.06		0.7464	-0.0654545
0.7472	-0.06		0.7472	-0.0581818
0.748	0.02		0.748	-0.0690909
0.7488	-0.02		0.7488	-0.0654545
0.7496	0.02		0.7496	-0.0654545
0.7504	0.02		0.7504	-0.0618182
0.7512	-0.06		0.7512	-0.0545455
0.752	-0.06		0.752	-0.0545455
0.7528	-0.02		0.7528	-0.0545455
0.7536	-0.06		0.7536	-0.0581818
0.7544	-0.06		0.7544	-0.0581818
0.7552	-0.14		0.7552	-0.0545455
0.756	-0.06		0.756	-0.0618182
0.7568	-0.06		0.7568	-0.0654545
0.7576	-0.1		0.7576	-0.0690909
0.7584	-0.06		0.7584	-0.0727273
0.7592	-0.1		0.7592	-0.0763636
0.76	-0.06		0.76	-0.0763636
0.7608	-0.06		0.7608	-0.0690909
0.7616	-0.14		0.7616	-0.0690909
0.7624	-0.06		0.7624	-0.0654545
0.7632	-0.1		0.7632	-0.0654545
0.764	-0.06		0.764	-0.0654545
0.7648	-0.02		0.7648	-0.0654545
0.7656	-0.06		0.7656	-0.0509091
0.7664	-0.1		0.7664	-0.0509091
0.7672	-0.06		0.7672	-0.0436364
0.768	-0.06		0.768	-0.0436364
0.7688	-0.1		0.7688	-0.04
0.7696	-0.02		0.7696	-0.0472727
0.7704	-0.14		0.7704	-0.0509091
0.7712	-0.02		0.7712	-0.0509091
0.772	-0.1		0.772	-0.0509091
0.7728	-0.06		0.7728	-0.0509091
0.7736	-0.1		0.7736	-0.0509091
0.7744	-0.06		0.7744	-0.0581818
0.7752	-0.1		0.7752	-0.0618182
0.776	-0.06		0.776	-0.0618182
0.7768	-0.02		0.7768	-0.0618182
0.7776	-0.1		0.7776	-0.0690909
0.7784	-0.06		0.7784	-0.0654545
0.7792	0.02		0.7792	-0.0654545
0.78	-0.06		0.78	-0.0690909
0.7808	-0.06		0.7808	-0.0690909
0.7816	-0.06		0.7816	-0.0763636
0.7824	-0.1		0.7824	-0.0763636
0.7832	-0.06		0.7832	-0.08
0.784	-0.1		0.784	-0.0727273
0.7848	-0.06		0.7848	-0.0763636
0.7856	-0.02		0.7856	-0.0763636
0.7864	-0.06		0.7864	-0.0763636
0.7872	-0.06		0.7872	-0.08
0.788	-0.06		0.788	-0.0763636
0.7888	-0.02		0.7888	-0.0727273
0.7896	-0.02		0.7896	-0.0690909
0.7904	0.02		0.7904	-0.0654545
0.7912	-0.06		0.7912	-0.0654545
0.792	-0.02		0.792	-0.0654545
0.7928	-0.06		0.7928	-0.0581818
0.7936	-0.1		0.7936	-0.0581818
0.7944	-0.02		0.7944	-0.0545455
0.7952	-0.02		0.7952	-0.0509091
0.796	0.02		0.796	-0.0509091
0.7968	-0.06		0.7968	-0.0545455
0.7976	-0.1		0.7976	-0.0545455
0.7984	-0.02		0.7984	-0.0509091
0.7992	-0.02		0.7992	-0.04
0.8	-0.06		0.8	-0.04
0.8008	-0.06		0.8008	-0.04
0.8016	-0.1		0.8016	-0.0436364
0.8024	-0.06		0.8024	-0.04
0.8032	-0.1		0.8032	-0.04
0.804	-0.06		0.804	-0.0472727
0.8048	-0.14		0.8048	-0.0436364
0.8056	-0.02		0.8056	-0.04
0.8064	-0.06		0.8064	-0.04
0.8072	-0.02		0.8072	-0.0436364
0.808	-0.06		0.808	-0.0509091
0.8088	0.02		0.8088	-0.0472727
0.8096	-0.06		0.8096	-0.0472727
0.8104	-0.06		0.8104	-0.0545455
0.8112	-0.02		0.8112	-0.0545455
0.812	0.06		0.812	-0.0509091
0.8128	-0.1		0.8128	-0.04
0.8136	-0.02		0.8136	-0.0436364
0.8144	-0.06		0.8144	-0.0472727
0.8152	-0.02		0.8152	-0.0509091
0.816	-0.1		0.816	-0.0581818
0.8168	-0.1		0.8168	-0.0581818
0.8176	-0.1		0.8176	-0.0581818
0.8184	-0.02		0.8184	-0.0581818
0.8192	-0.02		0.8192	-0.0581818
0.82	-0.06		0.82	-0.0581818
0.8208	-0.02		0.8208	-0.0654545
0.8216	0.02		0.8216	-0.0763636
0.8224	-0.06		0.8224	-0.0763636
0.8232	-0.06		0.8232	-0.0763636
0.824	-0.06		0.824	-0.08
0.8248	-0.02		0.8248	-0.0727273
0.8256	-0.06		0.8256	-0.0763636
0.8264	-0.02		0.8264	-0.0763636
0.8272	-0.06		0.8272	-0.0690909
0.828	-0.06		0.828	-0.0727273
0.8288	-0.06		0.8288	-0.0727273
0.8296	-0.06		0.8296	-0.0763636
0.8304	0.02		0.8304	-0.0654545
0.8312	-0.06		0.8312	-0.0654545
0.832	-0.1		0.832	-0.0654545
0.8328	-0.06		0.8328	-0.0581818
0.8336	-0.06		0.8336	-0.0581818
0.8344	-0.1		0.8344	-0.0545455
0.8352	-0.02		0.8352	-0.0581818
0.836	-0.06		0.836	-0.0654545
0.8368	-0.02		0.8368	-0.0618182
0.8376	-0.02		0.8376	-0.0654545
0.8384	-0.06		0.8384	-0.0618182
0.8392	-0.06		0.8392	-0.0654545
0.84	-0.06		0.84	-0.0654545
0.8408	-0.06		0.8408	-0.0654545
0.8416	-0.06		0.8416	-0.0654545
0.8424	-0.06		0.8424	-0.0581818
0.8432	-0.02		0.8432	-0.0509091
0.844	-0.02		0.844	-0.0472727
0.8448	-0.06		0.8448	-0.0436364
0.8456	-0.02		0.8456	-0.0472727
0.8464	-0.02		0.8464	-0.0436364
0.8472	-0.1		0.8472	-0.0436364
0.848	-0.06		0.848	-0.04
0.8488	-0.02		0.8488	-0.0327273
0.8496	-0.1		0.8496	-0.0327273
0.8504	-0.02		0.8504	-0.0327273
0.8512	-0.14		0.8512	-0.04
0.852	-0.02		0.852	-0.0472727
0.8528	-0.1		0.8528	-0.0509091
0.8536	-0.02		0.8536	-0.0545455
0.8544	-0.06		0.8544	-0.0509091
0.8552	-0.14		0.8552	-0.0509091
0.856	-0.06		0.856	-0.0472727
0.8568	-0.02		0.8568	-0.0472727
0.8576	-0.02		0.8576	-0.0509091
0.8584	-0.06		0.8584	-0.0472727
0.8592	-0.06		0.8592	-0.0472727
0.86	-0.06		0.86	-0.0509091
0.8608	-0.02		0.8608	-0.0545455
0.8616	-0.06		0.8616	-0.0509091
0.8624	0.02		0.8624	-0.0472727
0.8632	-0.02		0.8632	-0.0472727
0.864	-0.06		0.864	-0.0509091
0.8648	-0.06		0.8648	-0.0509091
0.8656	-0.06		0.8656	-0.0581818
0.8664	-0.1		0.8664	-0.0581818
0.8672	-0.06		0.8672	-0.0581818
0.868	-0.06		0.868	-0.0581818
0.8688	-0.06		0.8688	-0.0581818
0.8696	0.06		0.8696	-0.0581818
0.8704	-0.02		0.8704	-0.0581818
0.8712	-0.02		0.8712	-0.0581818
0.872	-0.06		0.872	-0.0509091
0.8728	-0.02		0.8728	-0.0581818
0.8736	-0.06		0.8736	-0.0581818
0.8744	0.02		0.8744	-0.0509091
0.8752	-0.06		0.8752	-0.0509091
0.876	-0.06		0.876	-0.0509091
0.8768	-0.06		0.8768	-0.0509091
0.8776	-0.1		0.8776	-0.0472727
0.8784	-0.06		0.8784	-0.0472727
0.8792	-0.02		0.8792	-0.0472727
0.88	-0.02		0.88	-0.0472727
0.8808	-0.14		0.8808	-0.0509091
0.8816	-0.14		0.8816	-0.0436364
0.8824	-0.06		0.8824	-0.0472727
0.8832	-0.02		0.8832	-0.0581818
0.884	-0.06		0.884	-0.0618182
0.8848	-0.02		0.8848	-0.0618182
0.8856	-0.02		0.8856	-0.0581818
0.8864	-0.06		0.8864	-0.0581818
0.8872	-0.1		0.8872	-0.0581818
0.888	-0.06		0.888	-0.0618182
0.8888	-0.02		0.8888	-0.0654545
0.8896	-0.02		0.8896	-0.0690909
0.8904	-0.06		0.8904	-0.0690909
0.8912	0.02		0.8912	-0.0654545
0.892	-0.14		0.892	-0.0581818
0.8928	-0.06		0.8928	-0.0545455
0.8936	-0.06		0.8936	-0.0545455
0.8944	-0.06		0.8944	-0.0581818
0.8952	0.02		0.8952	-0.0581818
0.896	-0.02		0.896	-0.0581818
0.8968	-0.06		0.8968	-0.0509091
0.8976	0.02		0.8976	-0.0509091
0.8984	-0.02		0.8984	-0.0509091
0.8992	-0.06		0.8992	-0.0509091
0.9	-0.06		0.9	-0.0509091
0.9008	-0.06		0.9008	-0.0545455
0.9016	-0.1		0.9016	-0.0618182
0.9024	-0.02		0.9024	-0.0654545
0.9032	-0.02		0.9032	-0.0690909
0.904	-0.14		0.904	-0.0690909
0.9048	-0.06		0.9048	-0.0690909
0.9056	-0.18		0.9056	-0.0727273
0.9064	-0.1		0.9064	-0.0763636
0.9072	-0.06		0.9072	-0.0727273
0.908	-0.06		0.908	-0.0618182
0.9088	-0.02		0.9088	-0.0654545
0.9096	-0.02		0.9096	-0.0618182
0.9104	-0.1		0.9104	-0.0545455
0.9112	-0.02		0.9112	-0.0509091
0.912	-0.06		0.912	-0.0509091
0.9128	-0.02		0.9128	-0.0545455
0.9136	-0.06		0.9136	-0.0472727
0.9144	-0.02		0.9144	-0.0509091
0.9152	-0.02		0.9152	-0.0509091
0.916	-0.1		0.916	-0.0509091
0.9168	-0.06		0.9168	-0.0618182
0.9176	-0.1		0.9176	-0.0581818
0.9184	-0.06		0.9184	-0.0618182
0.9192	-0.06		0.9192	-0.0654545
0.92	-0.06		0.92	-0.0690909
0.9208	-0.02		0.9208	-0.0654545
0.9216	-0.02		0.9216	-0.0654545
0.9224	-0.06		0.9224	-0.0654545
0.9232	-0.02		0.9232	-0.0618182
0.924	-0.06		0.924	-0.0581818
0.9248	-0.06		0.9248	-0.0581818
0.9256	-0.1		0.9256	-0.0654545
0.9264	-0.06		0.9264	-0.0690909
0.9272	-0.06		0.9272	-0.0690909
0.928	-0.1		0.928	-0.0654545
0.9288	-0.02		0.9288	-0.0654545
0.9296	-0.02		0.9296	-0.0690909
0.9304	-0.06		0.9304	-0.0654545
0.9312	-0.02		0.9312	-0.0727273
0.932	-0.14		0.932	-0.08
0.9328	-0.02		0.9328	-0.0763636
0.9336	-0.06		0.9336	-0.08
0.9344	-0.02		0.9344	-0.0727273
0.9352	-0.1		0.9352	-0.0727273
0.936	-0.02		0.936	-0.0690909
0.9368	0.02		0.9368	-0.0727273
0.9376	-0.06		0.9376	-0.0727273
0.9384	-0.06		0.9384	-0.0690909
0.9392	-0.06		0.9392	-0.0763636
0.94	-0.02		0.94	-0.0763636
0.9408	-0.1		0.9408	-0.0763636
0.9416	-0.06		0.9416	-0.0836364
0.9424	0.02		0.9424	-0.0836364
0.9432	-0.06		0.9432	-0.08
0.944	-0.02		0.944	-0.08
0.9448	-0.06		0.9448	-0.0763636
0.9456	-0.02		0.9456	-0.0727273
0.9464	-0.06		0.9464	-0.0690909
0.9472	-0.1		0.9472	-0.0654545
0.948	-0.06		0.948	-0.0618182
0.9488	-0.06		0.9488	-0.0618182
0.9496	-0.1		0.9496	-0.0581818
0.9504	-0.06		0.9504	-0.0509091
0.9512	-0.06		0.9512	-0.0545455
0.952	-0.02		0.952	-0.0581818
0.9528	-0.06		0.9528	-0.0545455
0.9536	-0.06		0.9536	-0.0581818
0.9544	-0.06		0.9544	-0.0581818
0.9552	-0.1		0.9552	-0.0618182
0.956	-0.06		0.956	-0.0690909
0.9568	-0.06		0.9568	-0.0654545
0.9576	-0.02		0.9576	-0.0618182
0.9584	-0.06		0.9584	-0.0618182
0.9592	-0.02		0.9592	-0.0654545
0.96	-0.06		0.96	-0.0618182
0.9608	-0.1		0.9608	-0.0581818
0.9616	-0.06		0.9616	-0.0545455
0.9624	-0.02		0.9624	-0.0581818
0.9632	-0.1		0.9632	-0.0581818
0.964	-0.06		0.964	-0.0545455
0.9648	-0.06		0.9648	-0.0581818
0.9656	-0.06		0.9656	-0.0690909
0.9664	-0.02		0.9664	-0.0690909
0.9672	-0.06		0.9672	-0.0654545
0.968	-0.02		0.968	-0.0581818
0.9688	-0.06		0.9688	-0.0545455
0.9696	-0.02		0.9696	-0.0545455
0.9704	-0.02		0.9704	-0.0618182
0.9712	-0.02		0.9712	-0.0654545
0.972	-0.06		0.972	-0.0727273
0.9728	0.02		0.9728	-0.0727273
0.9736	-0.02		0.9736	-0.0690909
0.9744	-0.06		0.9744	-0.0581818
0.9752	-0.06		0.9752	-0.0618182
0.976	-0.06		0.976	-0.0690909
0.9768	-0.06		0.9768	-0.0727273
0.9776	-0.06		0.9776	-0.0727273
0.9784	-0.06		0.9784	-0.0727273
0.9792	-0.06		0.9792	-0.0727273
0.98	-0.06		0.98	-0.0690909
0.9808	-0.02		0.9808	-0.0618182
0.9816	-0.02		0.9816	-0.0654545
0.9824	-0.06		0.9824	-0.0654545
0.9832	-0.14		0.9832	-0.0618182
0.984	-0.02		0.984	-0.0545455
0.9848	-0.1		0.9848	-0.0472727
0.9856	-0.06		0.9856	-0.0509091
0.9864	-0.1		0.9864	-0.0472727
0.9872	-0.06		0.9872	-0.0509091
0.988	-0.02		0.988	-0.0545455
0.9888	-0.06		0.9888	-0.0509091
0.9896	-0.06		0.9896	-0.0509091
0.9904	-0.1		0.9904	-0.0472727
0.9912	-0.06		0.9912	-0.0472727
0.992	-0.1		0.992	-0.0509091
0.9928	-0.02		0.9928	-0.0472727
0.9936	-0.06		0.9936	-0.0436364
0.9944	-0.06		0.9944	-0.0472727
0.9952	-0.14		0.9952	-0.0545455
0.996	-0.02		0.996	-0.0509091
0.9968	-0.06		0.9968	-0.0509091
0.9976	-0.06		0.9976	-0.0545455
0.9984	-0.1		0.9984	-0.0581818
0.9992	-0.02		0.9992	-0.0581818
1	-0.06		1	-0.0581818
1.0008	-0.1		1.0008	-0.0618182
1.0016	-0.14		1.0016	-0.0763636
1.0024	-0.02		1.0024	-0.08
1.0032	-0.06		1.0032	-0.08
1.004	-0.06		1.004	-0.08
1.0048	-0.1		1.0048	-0.0836364
1.0056	-0.06		1.0056	-0.0763636
1.0064	-0.02		1.0064	-0.0763636
1.0072	-0.14		1.0072	-0.0763636
1.008	-0.06		1.008	-0.08
1.0088	-0.02		1.0088	-0.08
1.0096	-0.02		1.0096	-0.0763636
1.0104	-0.02		1.0104	-0.0654545
1.0112	-0.06		1.0112	-0.0654545
1.012	-0.02		1.012	-0.0545455
1.0128	-0.02		1.0128	-0.0545455
1.0136	-0.02		1.0136	-0.0581818
1.0144	-0.02		1.0144	-0.0654545
1.0152	-0.02		1.0152	-0.0690909
1.016	-0.06		1.016	-0.0618182
1.0168	-0.1		1.0168	-0.0581818
1.0176	-0.1		1.0176	-0.0509091
1.0184	-0.1		1.0184	-0.0509091
1.0192	-0.02		1.0192	-0.0581818
1.02	-0.02		1.02	-0.0545455
1.0208	-0.06		1.0208	-0.0618182
1.0216	0.02		1.0216	-0.0581818
1.0224	-0.06		1.0224	-0.0509091
1.0232	-0.06		1.0232	-0.0472727
1.024	-0.1		1.024	-0.04
1.0248	-0.1		1.0248	-0.0472727
1.0256	-0.06		1.0256	-0.0472727
1.0264	-0.1		1.0264	-0.0545455
1.0272	-0.06		1.0272	-0.0545455
1.028	-0.06		1.028	-0.0545455
1.0288	-0.1		1.0288	-0.0618182
1.0296	-0.06		1.0296	-0.0654545
1.0304	-0.06		1.0304	-0.0654545
1.0312	-0.06		1.0312	-0.0618182
1.032	0.02		1.032	-0.0654545
1.0328	-0.06		1.0328	-0.0654545
1.0336	-0.1		1.0336	-0.0654545
1.0344	-0.1		1.0344	-0.0690909
1.0352	-0.06		1.0352	-0.0654545
1.036	-0.02		1.036	-0.0690909
1.0368	-0.02		1.0368	-0.0618182
1.0376	-0.1		1.0376	-0.0654545
1.0384	-0.1		1.0384	-0.0618182
1.0392	-0.06		1.0392	-0.0581818
1.04	-0.06		1.04	-0.0545455
1.0408	0.06		1.0408	-0.0436364
1.0416	-0.02		1.0416	-0.0472727
1.0424	-0.06		1.0424	-0.0472727
1.0432	-0.02		1.0432	-0.0436364
1.044	-0.02		1.044	-0.0472727
1.0448	0.02		1.0448	-0.0436364
1.0456	-0.1		1.0456	-0.0436364
1.0464	-0.06		1.0464	-0.04
1.0472	-0.06		1.0472	-0.0327273
1.048	-0.1		1.048	-0.04
1.0488	-0.1		1.0488	-0.0509091
1.0496	-0.14		1.0496	-0.0545455
1.0504	-0.06		1.0504	-0.0545455
1.0512	-0.06		1.0512	-0.0545455
1.052	-0.02		1.052	-0.0581818
1.0528	-0.1		1.0528	-0.0545455
1.0536	-0.02		1.0536	-0.0581818
1.0544	-0.1		1.0544	-0.0618182
1.0552	-0.1		1.0552	-0.0618182
1.056	-0.06		1.056	-0.0618182
1.0568	-0.06		1.0568	-0.0581818
1.0576	-0.06		1.0576	-0.0545455
1.0584	-0.02		1.0584	-0.0509091
1.0592	-0.02		1.0592	-0.0472727
1.06	-0.06		1.06	-0.0472727
1.0608	-0.1		1.0608	-0.0472727
1.0616	-0.02		1.0616	-0.0436364
1.0624	-0.06		1.0624	-0.0436364
1.0632	-0.1		1.0632	-0.0509091
1.064	-0.06		1.064	-0.0472727
1.0648	-0.1		1.0648	-0.0545455
1.0656	-0.1		1.0656	-0.0545455
1.0664	-0.06		1.0664	-0.0618182
1.0672	-0.06		1.0672	-0.0654545
1.068	-0.06		1.068	-0.0690909
1.0688	-0.1		1.0688	-0.0690909
1.0696	-0.06		1.0696	-0.0690909
1.0704	-0.1		1.0704	-0.0727273
1.0712	-0.02		1.0712	-0.0727273
1.072	-0.06		1.072	-0.0618182
1.0728	-0.02		1.0728	-0.0618182
1.0736	-0.06		1.0736	-0.0618182
1.0744	-0.06		1.0744	-0.0618182
1.0752	-0.02		1.0752	-0.0545455
1.076	-0.06		1.076	-0.0581818
1.0768	-0.06		1.0768	-0.0581818
1.0776	-0.1		1.0776	-0.0545455
1.0784	-0.02		1.0784	-0.0509091
1.0792	-0.06		1.0792	-0.0509091
1.08	-0.06		1.08	-0.0509091
1.0808	-0.02		1.0808	-0.0618182
1.0816	-0.06		1.0816	-0.0618182
1.0824	-0.02		1.0824	-0.0581818
1.0832	-0.02		1.0832	-0.0618182
1.084	-0.06		1.084	-0.0654545
1.0848	-0.06		1.0848	-0.0581818
1.0856	-0.1		1.0856	-0.0581818
1.0864	-0.02		1.0864	-0.0581818
1.0872	-0.06		1.0872	-0.0618182
1.088	-0.02		1.088	-0.0654545
1.0888	-0.06		1.0888	-0.0654545
1.0896	-0.1		1.0896	-0.0581818
1.0904	-0.02		1.0904	-0.0618182
1.0912	-0.02		1.0912	-0.0618182
1.092	-0.06		1.092	-0.0618182
1.0928	-0.02		1.0928	-0.0581818
1.0936	-0.02		1.0936	-0.0690909
1.0944	-0.1		1.0944	-0.0654545
1.0952	-0.1		1.0952	-0.0618182
1.096	-0.06		1.096	-0.0654545
1.0968	-0.06		1.0968	-0.0654545
1.0976	-0.06		1.0976	-0.0654545
1.0984	-0.1		1.0984	-0.0654545
1.0992	-0.06		1.0992	-0.0654545
1.1	-0.06		1.1	-0.0727273
1.1008	-0.02		1.1008	-0.0654545
1.1016	-0.06		1.1016	-0.0654545
1.1024	-0.02		1.1024	-0.0581818
1.1032	-0.06		1.1032	-0.0618182
1.104	-0.06		1.104	-0.0654545
1.1048	-0.06		1.1048	-0.0581818
1.1056	-0.06		1.1056	-0.0581818
1.1064	-0.06		1.1064	-0.0581818
1.1072	-0.06		1.1072	-0.0618182
1.108	-0.1		1.108	-0.0654545
1.1088	-0.06		1.1088	-0.0618182
1.1096	0.02		1.1096	-0.0618182
1.1104	-0.06		1.1104	-0.0654545
1.1112	-0.02		1.1112	-0.0690909
1.112	-0.06		1.112	-0.0581818
1.1128	-0.02		1.1128	-0.0618182
1.1136	-0.06		1.1136	-0.0654545
1.1144	-0.1		1.1144	-0.0654545
1.1152	-0.02		1.1152	-0.0618182
1.116	-0.06		1.116	-0.0654545
1.1168	-0.1		1.1168	-0.0581818
1.1176	-0.02		1.1176	-0.0545455
1.1184	-0.14		1.1184	-0.0545455
1.1192	-0.1		1.1192	-0.0545455
1.12	-0.02		1.12	-0.0472727
1.1208	0.02		1.1208	-0.0581818
1.1216	-0.1		1.1216	-0.0509091
1.1224	-0.14		1.1224	-0.0472727
1.1232	-0.06		1.1232	-0.0472727
1.124	-0.02		1.124	-0.0472727
1.1248	0.02		1.1248	-0.0509091
1.1256	-0.06		1.1256	-0.0545455
1.1264	-0.02		1.1264	-0.0509091
1.1272	-0.06		1.1272	-0.0545455
1.128	-0.02		1.128	-0.0509091
1.1288	-0.02		1.1288	-0.0509091
1.1296	-0.02		1.1296	-0.0472727
1.1304	-0.06		1.1304	-0.0509091
1.1312	-0.06		1.1312	-0.0545455
1.132	-0.06		1.132	-0.0509091
1.1328	-0.06		1.1328	-0.0436364
1.1336	-0.1		1.1336	-0.0363636
1.1344	-0.02		1.1344	-0.0327273
1.1352	-0.02		1.1352	-0.04
1.136	-0.06		1.136	-0.04
1.1368	-0.06		1.1368	-0.0436364
1.1376	-0.1		1.1376	-0.0545455
1.1384	-0.02		1.1384	-0.0545455
1.1392	-0.02		1.1392	-0.0581818
1.14	-0.1		1.14	-0.0472727
1.1408	-0.02		1.1408	-0.0472727
1.1416	-0.02		1.1416	-0.0581818
1.1424	-0.06		1.1424	-0.0618182
1.1432	0.02		1.1432	-0.0654545
1.144	-0.06		1.144	-0.0654545
1.1448	-0.06		1.1448	-0.0690909
1.1456	-0.06		1.1456	-0.0727273
1.1464	-0.06		1.1464	-0.0690909
1.1472	-0.06		1.1472	-0.0690909
1.148	-0.02		1.148	-0.0727273
1.1488	-0.06		1.1488	-0.08
1.1496	-0.06		1.1496	-0.08
1.1504	0.02		1.1504	-0.0872727
1.1512	-0.1		1.1512	-0.08
1.152	-0.02		1.152	-0.0727273
1.1528	-0.06		1.1528	-0.0727273
1.1536	-0.1		1.1536	-0.0690909
1.1544	-0.02		1.1544	-0.0618182
1.1552	-0.06		1.1552	-0.0618182
1.156	-0.06		1.156	-0.0727273
1.1568	-0.06		1.1568	-0.0654545
1.1576	-0.1		1.1576	-0.0727273
1.1584	-0.02		1.1584	-0.0727273
1.1592	0.02		1.1592	-0.0618182
1.16	-0.02		1.16	-0.0618182
1.1608	-0.1		1.1608	-0.0618182
1.1616	-0.06		1.1616	-0.0581818
1.1624	-0.06		1.1624	-0.0545455
1.1632	-0.1		1.1632	-0.0545455
1.164	-0.02		1.164	-0.0509091
1.1648	-0.1		1.1648	-0.04
1.1656	-0.1		1.1656	-0.04
1.1664	-0.06		1.1664	-0.0363636
1.1672	-0.1		1.1672	-0.0363636
1.168	0.06		1.168	-0.0363636
1.1688	-0.06		1.1688	-0.0290909
1.1696	-0.14		1.1696	-0.0327273
1.1704	-0.06		1.1704	-0.0363636
1.1712	-0.06		1.1712	-0.04
1.172	-0.06		1.172	-0.0436364
1.1728	-0.14		1.1728	-0.0436364
1.1736	-0.1		1.1736	-0.0472727
1.1744	-0.1		1.1744	-0.0472727
1.1752	0.02		1.1752	-0.0509091
1.176	-0.02		1.176	-0.0509091
1.1768	-0.02		1.1768	-0.0509091
1.1776	-0.02		1.1776	-0.0654545
1.1784	-0.06		1.1784	-0.0690909
1.1792	-0.02		1.1792	-0.0618182
1.18	-0.02		1.18	-0.0618182
1.1808	0.02		1.1808	-0.0545455
1.1816	-0.06		1.1816	-0.0545455
1.1824	-0.1		1.1824	-0.0472727
1.1832	-0.14		1.1832	-0.0436364
1.184	-0.02		1.184	-0.0363636
1.1848	-0.02		1.1848	-0.0327273
1.1856	-0.06		1.1856	-0.0327273
1.1864	-0.02		1.1864	-0.0290909
1.1872	-0.06		1.1872	-0.0254545
1.188	-0.1		1.188	-0.0290909
1.1888	0.02		1.1888	-0.0363636
1.1896	0.02		1.1896	-0.04
1.1904	-0.02		1.1904	-0.04
1.1912	-0.06		1.1912	-0.0472727
1.192	-0.06		1.192	-0.0545455
1.1928	-0.06		1.1928	-0.0509091
1.1936	-0.1		1.1936	-0.0509091
1.1944	0.02		1.1944	-0.0545455
1.1952	-0.02		1.1952	-0.0545455
1.196	-0.1		1.196	-0.0581818
1.1968	0.02		1.1968	-0.0618182
1.1976	-0.02		1.1976	-0.0581818
1.1984	-0.02		1.1984	-0.0581818
1.1992	-0.06		1.1992	-0.0545455
1.2	-0.06		1.2	-0.0581818
1.2008	-0.06		1.2008	-0.0581818
1.2016	-0.02		1.2016	-0.0654545
1.2024	-0.02		1.2024	-0.0727273
1.2032	-0.06		1.2032	-0.0690909
1.204	-0.02		1.204	-0.0727273
1.2048	-0.02		1.2048	-0.0727273
1.2056	-0.06		1.2056	-0.0654545
1.2064	-0.1		1.2064	-0.0654545
1.2072	-0.06		1.2072	-0.0690909
1.208	-0.02		1.208	-0.0763636
1.2088	-0.06		1.2088	-0.0690909
1.2096	-0.06		1.2096	-0.0690909
1.2104	-0.06		1.2104	-0.0618182
1.2112	-0.06		1.2112	-0.0618182
1.212	-0.02		1.212	-0.0545455
1.2128	-0.1		1.2128	-0.0509091
1.2136	-0.1		1.2136	-0.0545455
1.2144	-0.02		1.2144	-0.0581818
1.2152	-0.06		1.2152	-0.0509091
1.216	-0.1		1.216	-0.0509091
1.2168	-0.1		1.2168	-0.0472727
1.2176	0.02		1.2176	-0.0472727
1.2184	-0.02		1.2184	-0.0436364
1.2192	-0.02		1.2192	-0.0436364
1.22	-0.02		1.22	-0.0436364
1.2208	-0.1		1.2208	-0.0509091
1.2216	-0.02		1.2216	-0.0509091
1.2224	-0.1		1.2224	-0.04
1.2232	-0.1		1.2232	-0.0436364
1.224	-0.06		1.224	-0.0472727
1.2248	-0.06		1.2248	-0.0472727
1.2256	-0.06		1.2256	-0.0509091
1.2264	-0.02		1.2264	-0.0545455
1.2272	-0.02		1.2272	-0.0545455
1.228	-0.1		1.228	-0.0581818
1.2288	-0.02		1.2288	-0.0581818
1.2296	-0.06		1.2296	-0.0654545
1.2304	-0.06		1.2304	-0.0654545
1.2312	-0.06		1.2312	-0.0763636
1.232	-0.02		1.232	-0.0836364
1.2328	-0.02		1.2328	-0.0836364
1.2336	-0.02		1.2336	-0.0836364
1.2344	-0.06		1.2344	-0.0836364
1.2352	-0.02		1.2352	-0.0763636
1.236	0.02		1.236	-0.08
1.2368	-0.06		1.2368	-0.0836364
1.2376	-0.02		1.2376	-0.0872727
1.2384	-0.06		1.2384	-0.08
1.2392	-0.06		1.2392	-0.08
1.24	-0.06		1.24	-0.0763636
1.2408	-0.02		1.2408	-0.0690909
1.2416	-0.02		1.2416	-0.0690909
1.2424	-0.1		1.2424	-0.0654545
1.2432	-0.02		1.2432	-0.0654545
1.244	-0.06		1.244	-0.0690909
1.2448	-0.06		1.2448	-0.0618182
1.2456	-0.06		1.2456	-0.0581818
1.2464	-0.06		1.2464	-0.0509091
1.2472	-0.06		1.2472	-0.0545455
1.248	-0.06		1.248	-0.0509091
1.2488	-0.1		1.2488	-0.0509091
1.2496	-0.02		1.2496	-0.0472727
1.2504	-0.1		1.2504	-0.0472727
1.2512	-0.06		1.2512	-0.0472727
1.252	-0.1		1.252	-0.0436364
1.2528	-0.06		1.2528	-0.0436364
1.2536	-0.02		1.2536	-0.0509091
1.2544	-0.06		1.2544	-0.0509091
1.2552	-0.02		1.2552	-0.0509091
1.256	-0.02		1.256	-0.0509091
1.2568	-0.06		1.2568	-0.0509091
1.2576	-0.02		1.2576	-0.0436364
1.2584	-0.06		1.2584	-0.0436364
1.2592	-0.14		1.2592	-0.0472727
1.26	-0.06		1.26	-0.0472727
1.2608	0.02		1.2608	-0.0509091
1.2616	-0.06		1.2616	-0.0509091
1.2624	-0.06		1.2624	-0.0436364
1.2632	0.02		1.2632	-0.0436364
1.264	-0.06		1.264	-0.0436364
1.2648	-0.06		1.2648	-0.04
1.2656	-0.02		1.2656	-0.04
1.2664	-0.06		1.2664	-0.04
1.2672	-0.1		1.2672	-0.04
1.268	-0.06		1.268	-0.04
1.2688	-0.06		1.2688	-0.0472727
1.2696	-0.06		1.2696	-0.0472727
1.2704	-0.02		1.2704	-0.0509091
1.2712	-0.06		1.2712	-0.0472727
1.272	-0.14		1.272	-0.0509091
1.2728	-0.02		1.2728	-0.0545455
1.2736	-0.02		1.2736	-0.0581818
1.2744	-0.06		1.2744	-0.0618182
1.2752	-0.1		1.2752	-0.0690909
1.276	0.02		1.276	-0.0727273
1.2768	-0.1		1.2768	-0.0654545
1.2776	-0.06		1.2776	-0.0618182
1.2784	-0.06		1.2784	-0.0618182
1.2792	-0.02		1.2792	-0.0581818
1.28	-0.02		1.28	-0.0690909
1.2808	-0.1		1.2808	-0.0727273
1.2816	-0.02		1.2816	-0.0654545
1.2824	-0.1		1.2824	-0.0727273
1.2832	-0.1		1.2832	-0.0690909
1.284	-0.06		1.284	-0.0654545
1.2848	-0.02		1.2848	-0.0690909
1.2856	-0.06		1.2856	-0.0654545
1.2864	-0.06		1.2864	-0.0618182
1.2872	-0.06		1.2872	-0.0618182
1.288	-0.02		1.288	-0.0618182
1.2888	-0.1		1.2888	-0.0581818
1.2896	-0.06		1.2896	-0.0509091
1.2904	-0.1		1.2904	-0.0618182
1.2912	-0.06		1.2912	-0.0509091
1.292	-0.02		1.292	-0.0472727
1.2928	-0.06		1.2928	-0.0472727
1.2936	-0.02		1.2936	-0.0472727
1.2944	-0.02		1.2944	-0.0545455
1.2952	-0.06		1.2952	-0.0618182
1.296	-0.06		1.296	-0.0618182
1.2968	-0.02		1.2968	-0.0618182
1.2976	-0.06		1.2976	-0.0654545
1.2984	0.06		1.2984	-0.0654545
1.2992	0.06		1.2992	-0.0545455
1.3	0.02		1.3	-0.0618182
1.3008	-0.06		1.3008	-0.0654545
1.3016	-0.06		1.3016	-0.0618182
1.3024	-0.06		1.3024	-0.0545455
1.3032	-0.06		1.3032	-0.0545455
1.304	-0.02		1.304	-0.0545455
1.3048	-0.02		1.3048	-0.0509091
1.3056	-0.06		1.3056	-0.0545455
1.3064	-0.06		1.3064	-0.0509091
1.3072	-0.06		1.3072	-0.0545455
1.308	-0.06		1.308	-0.0618182
1.3088	-0.1		1.3088	-0.0581818
1.3096	-0.02		1.3096	-0.0618182
1.3104	-0.06		1.3104	-0.0690909
1.3112	-0.06		1.3112	-0.0763636
1.312	-0.02		1.312	-0.0763636
1.3128	-0.06		1.3128	-0.0654545
1.3136	-0.06		1.3136	-0.0690909
1.3144	-0.02		1.3144	-0.0690909
1.3152	-0.02		1.3152	-0.0690909
1.316	-0.06		1.316	-0.0690909
1.3168	-0.06		1.3168	-0.0690909
1.3176	-0.06		1.3176	-0.0654545
1.3184	-0.02		1.3184	-0.0654545
1.3192	-0.02		1.3192	-0.0654545
1.32	-0.02		1.32	-0.0581818
1.3208	-0.06		1.3208	-0.0618182
1.3216	-0.1		1.3216	-0.0618182
1.3224	-0.02		1.3224	-0.0654545
1.3232	-0.06		1.3232	-0.0618182
1.324	0.02		1.324	-0.0618182
1.3248	-0.02		1.3248	-0.0618182
1.3256	-0.06		1.3256	-0.0581818
1.3264	-0.02		1.3264	-0.0618182
1.3272	-0.02		1.3272	-0.0581818
1.328	-0.06		1.328	-0.0509091
1.3288	-0.1		1.3288	-0.0509091
1.3296	-0.06		1.3296	-0.0472727
1.3304	-0.1		1.3304	-0.0545455
1.3312	-0.14		1.3312	-0.0509091
1.332	-0.02		1.332	-0.0618182
1.3328	-0.06		1.3328	-0.0618182
1.3336	0.02		1.3336	-0.0545455
1.3344	-0.02		1.3344	-0.0618182
1.3352	-0.1		1.3352	-0.0618182
1.336	-0.02		1.336	-0.0654545
1.3368	-0.06		1.3368	-0.0763636
1.3376	-0.1		1.3376	-0.08
1.3384	-0.06		1.3384	-0.0836364
1.3392	-0.1		1.3392	-0.0836364
1.34	-0.1		1.34	-0.0836364
1.3408	-0.1		1.3408	-0.0763636
1.3416	-0.1		1.3416	-0.0727273
1.3424	-0.14		1.3424	-0.0836364
1.3432	-0.1		1.3432	-0.08
1.344	-0.06		1.344	-0.0690909
1.3448	-0.06		1.3448	-0.0654545
1.3456	-0.02		1.3456	-0.0581818
1.3464	0.02		1.3464	-0.0509091
1.3472	-0.1		1.3472	-0.04
1.348	-0.02		1.348	-0.0363636
1.3488	-0.06		1.3488	-0.0327273
1.3496	-0.06		1.3496	-0.0327273
1.3504	-0.06		1.3504	-0.04
1.3512	-0.1		1.3512	-0.0363636
1.352	-0.06		1.352	-0.0327273
1.3528	-0.06		1.3528	-0.04
1.3536	-0.02		1.3536	-0.04
1.3544	-0.1		1.3544	-0.0436364
1.3552	-0.1		1.3552	-0.0472727
1.356	-0.06		1.356	-0.0509091
1.3568	-0.02		1.3568	-0.0509091
1.3576	-0.1		1.3576	-0.0472727
1.3584	-0.02		1.3584	-0.0436364
1.3592	-0.02		1.3592	-0.04
1.36	-0.02		1.36	-0.04
1.3608	-0.06		1.3608	-0.04
1.3616	0.02		1.3616	-0.0436364
1.3624	-0.06		1.3624	-0.0436364
1.3632	-0.06		1.3632	-0.04
1.364	-0.06		1.364	-0.0472727
1.3648	-0.06		1.3648	-0.0509091
1.3656	-0.06		1.3656	-0.0545455
1.3664	-0.06		1.3664	-0.0654545
1.3672	-0.06		1.3672	-0.0618182
1.368	-0.02		1.368	-0.0654545
1.3688	-0.06		1.3688	-0.0654545
1.3696	-0.06		1.3696	-0.0618182
1.3704	-0.02		1.3704	-0.0545455
1.3712	-0.06		1.3712	-0.0581818
1.372	-0.06		1.372	-0.0618182
1.3728	-0.06		1.3728	-0.0618182
1.3736	-0.1		1.3736	-0.0545455
1.3744	-0.02		1.3744	-0.0545455
1.3752	-0.06		1.3752	-0.0472727
1.376	-0.02		1.376	-0.0472727
1.3768	0.02		1.3768	-0.0509091
1.3776	-0.1		1.3776	-0.0545455
1.3784	-0.14		1.3784	-0.0654545
1.3792	-0.06		1.3792	-0.0690909
1.38	-0.06		1.38	-0.0690909
1.3808	-0.06		1.3808	-0.0654545
1.3816	-0.02		1.3816	-0.0545455
1.3824	-0.06		1.3824	-0.0618182
1.3832	-0.06		1.3832	-0.0654545
1.384	-0.02		1.384	-0.0690909
1.3848	-0.14		1.3848	-0.0763636
1.3856	-0.1		1.3856	-0.0618182
1.3864	-0.1		1.3864	-0.0581818
1.3872	-0.06		1.3872	-0.0472727
1.388	-0.1		1.388	-0.0509091
1.3888	-0.02		1.3888	-0.0509091
1.3896	-0.1		1.3896	-0.0509091
1.3904	-0.02		1.3904	-0.0545455
1.3912	-0.06		1.3912	-0.0509091
1.392	-0.06		1.392	-0.0436364
1.3928	-0.02		1.3928	-0.0436364
1.3936	-0.02		1.3936	-0.0436364
1.3944	0.02		1.3944	-0.0436364
1.3952	-0.06		1.3952	-0.04
1.396	-0.1		1.396	-0.0472727
1.3968	0.02		1.3968	-0.0363636
1.3976	-0.02		1.3976	-0.0363636
1.3984	-0.06		1.3984	-0.0363636
1.3992	-0.06		1.3992	-0.04
1.4	-0.06		1.4	-0.0436364
1.4008	-0.06		1.4008	-0.04
1.4016	-0.02		1.4016	-0.04
1.4024	-0.14		1.4024	-0.0327273
1.4032	-0.02		1.4032	-0.04
1.404	-0.02		1.404	-0.04
1.4048	-0.02		1.4048	-0.04
1.4056	-0.18		1.4056	-0.0509091
1.4064	0.02		1.4064	-0.0509091
1.4072	-0.06		1.4072	-0.0545455
1.408	-0.1		1.408	-0.0472727
1.4088	-0.02		1.4088	-0.0472727
1.4096	-0.02		1.4096	-0.0509091
1.4104	-0.02		1.4104	-0.0509091
1.4112	-0.06		1.4112	-0.0581818
1.412	-0.06		1.412	-0.0618182
1.4128	-0.06		1.4128	-0.0690909
1.4136	-0.1		1.4136	-0.0690909
1.4144	-0.1		1.4144	-0.0690909
1.4152	-0.1		1.4152	-0.0727273
1.416	0.02		1.416	-0.0654545
1.4168	-0.06		1.4168	-0.0727273
1.4176	-0.06		1.4176	-0.0763636
1.4184	-0.06		1.4184	-0.0763636
1.4192	-0.1		1.4192	-0.0690909
1.42	-0.02		1.42	-0.0690909
1.4208	-0.1		1.4208	-0.0690909
1.4216	-0.1		1.4216	-0.0618182
1.4224	-0.02		1.4224	-0.0581818
1.4232	-0.02		1.4232	-0.0618182
1.424	-0.06		1.424	-0.0581818
1.4248	-0.06		1.4248	-0.0654545
1.4256	-0.06		1.4256	-0.0654545
1.4264	-0.14		1.4264	-0.0618182
1.4272	-0.14		1.4272	-0.0618182
1.428	-0.1		1.428	-0.0690909
1.4288	-0.06		1.4288	-0.0727273
1.4296	-0.02		1.4296	-0.0690909
1.4304	-0.02		1.4304	-0.0690909
1.4312	-0.06		1.4312	-0.0727273
1.432	-0.1		1.432	-0.0690909
1.4328	-0.06		1.4328	-0.0763636
1.4336	-0.06		1.4336	-0.0727273
1.4344	-0.06		1.4344	-0.0727273
1.4352	-0.06		1.4352	-0.0727273
1.436	-0.06		1.436	-0.0727273
1.4368	-0.06		1.4368	-0.0690909
1.4376	-0.14		1.4376	-0.0690909
1.4384	-0.06		1.4384	-0.0690909
1.4392	0.02		1.4392	-0.0690909
1.44	-0.02		1.44	-0.0690909
1.4408	-0.02		1.4408	-0.0618182
1.4416	-0.1		1.4416	-0.0509091
1.4424	-0.06		1.4424	-0.0472727
1.4432	-0.02		1.4432	-0.0509091
1.444	-0.06		1.444	-0.0545455
1.4448	-0.06		1.4448	-0.0581818
1.4456	-0.06		1.4456	-0.0618182
1.4464	-0.06		1.4464	-0.0545455
1.4472	-0.02		1.4472	-0.0472727
1.448	-0.06		1.448	-0.0509091
1.4488	-0.02		1.4488	-0.0436364
1.4496	-0.06		1.4496	-0.0472727
1.4504	-0.06		1.4504	-0.0509091
1.4512	-0.02		1.4512	-0.0545455
1.452	-0.1		1.452	-0.0436364
1.4528	0.02		1.4528	-0.0436364
1.4536	-0.06		1.4536	-0.0436364
1.4544	-0.02		1.4544	-0.04
1.4552	-0.06		1.4552	-0.04
1.456	-0.06		1.456	-0.0509091
1.4568	-0.02		1.4568	-0.0509091
1.4576	-0.02		1.4576	-0.0545455
1.4584	-0.02		1.4584	-0.0545455
1.4592	-0.06		1.4592	-0.0509091
1.46	-0.06		1.46	-0.0545455
1.4608	-0.14		1.4608	-0.0654545
1.4616	-0.1		1.4616	-0.0654545
1.4624	-0.1		1.4624	-0.0618182
1.4632	-0.06		1.4632	-0.0654545
1.464	-0.02		1.464	-0.0654545
1.4648	-0.06		1.4648	-0.0618182
1.4656	-0.1		1.4656	-0.0581818
1.4664	-0.06		1.4664	-0.0654545
1.4672	-0.06		1.4672	-0.0690909
1.468	-0.06		1.468	-0.0690909
1.4688	-0.1		1.4688	-0.0690909
1.4696	-0.06		1.4696	-0.0581818
1.4704	-0.1		1.4704	-0.0545455
1.4712	-0.1		1.4712	-0.0545455
1.472	-0.02		1.472	-0.0509091
1.4728	-0.06		1.4728	-0.0509091
1.4736	-0.02		1.4736	-0.0509091
1.4744	-0.06		1.4744	-0.0509091
1.4752	-0.06		1.4752	-0.0472727
1.476	-0.06		1.476	-0.0509091
1.4768	-0.06		1.4768	-0.0545455
1.4776	-0.02		1.4776	-0.0509091
1.4784	-0.02		1.4784	-0.0581818
1.4792	-0.06		1.4792	-0.0618182
1.48	-0.1		1.48	-0.0581818
1.4808	-0.02		1.4808	-0.0581818
1.4816	-0.02		1.4816	-0.0618182
1.4824	-0.06		1.4824	-0.0618182
1.4832	0.02		1.4832	-0.0618182
1.484	-0.02		1.484	-0.0581818
1.4848	-0.02		1.4848	-0.0509091
1.4856	-0.1		1.4856	-0.0509091
1.4864	-0.06		1.4864	-0.0509091
1.4872	-0.06		1.4872	-0.0472727
1.488	-0.02		1.488	-0.04
1.4888	-0.06		1.4888	-0.0436364
1.4896	-0.06		1.4896	-0.0472727
1.4904	-0.02		1.4904	-0.0545455
1.4912	-0.06		1.4912	-0.0581818
1.492	-0.1		1.492	-0.0618182
1.4928	-0.06		1.4928	-0.0654545
1.4936	-0.06		1.4936	-0.0690909
1.4944	-0.06		1.4944	-0.0690909
1.4952	-0.02		1.4952	-0.0727273
1.496	-0.06		1.496	-0.0763636
1.4968	-0.1		1.4968	-0.0763636
1.4976	-0.06		1.4976	-0.0763636
1.4984	-0.06		1.4984	-0.0727273
1.4992	-0.06		1.4992	-0.0581818
1.5	0.02		1.5	-0.0581818
1.5008	-0.1		1.5008	-0.0472727
1.5016	-0.06		1.5016	-0.0436364
1.5024	-0.1		1.5024	-0.04
1.5032	-0.02		1.5032	-0.0436364
1.504	-0.06		1.504	-0.0436364
1.5048	-0.14		1.5048	-0.0436364
1.5056	-0.1		1.5056	-0.0472727
1.5064	-0.06		1.5064	-0.0472727
1.5072	-0.06		1.5072	-0.0509091
1.508	-0.06		1.508	-0.0509091
1.5088	-0.1		1.5088	-0.0472727
1.5096	-0.14		1.5096	-0.0581818
1.5104	-0.02		1.5104	-0.0618182
1.5112	-0.18		1.5112	-0.0618182
1.512	-0.06		1.512	-0.0581818
1.5128	-0.06		1.5128	-0.0509091
1.5136	-0.1		1.5136	-0.0472727
1.5144	0.02		1.5144	-0.0545455
1.5152	-0.02		1.5152	-0.0581818
1.516	-0.06		1.516	-0.0618182
1.5168	-0.1		1.5168	-0.0690909
1.5176	-0.06		1.5176	-0.0690909
1.5184	-0.06		1.5184	-0.0654545
1.5192	-0.06		1.5192	-0.0545455
1.52	-0.02		1.52	-0.0545455
1.5208	-0.02		1.5208	-0.0545455
1.5216	-0.1		1.5216	-0.0654545
1.5224	-0.06		1.5224	-0.0654545
1.5232	-0.1		1.5232	-0.0581818
1.524	0.02		1.524	-0.0509091
1.5248	-0.06		1.5248	-0.0436364
1.5256	-0.06		1.5256	-0.0327273
1.5264	-0.14		1.5264	-0.0363636
1.5272	-0.14		1.5272	-0.0363636
1.528	-0.06		1.528	-0.0472727
1.5288	-0.1		1.5288	-0.0509091
1.5296	-0.06		1.5296	-0.0545455
1.5304	-0.06		1.5304	-0.0509091
1.5312	-0.06		1.5312	-0.0509091
1.532	-0.06		1.532	-0.0545455
1.5328	-0.1		1.5328	-0.0618182
1.5336	-0.06		1.5336	-0.0654545
1.5344	-0.06		1.5344	-0.08
1.5352	-0.06		1.5352	-0.0763636
1.536	-0.1		1.536	-0.0836364
1.5368	-0.06		1.5368	-0.0836364
1.5376	-0.06		1.5376	-0.08
1.5384	-0.1		1.5384	-0.0763636
1.5392	-0.06		1.5392	-0.08
1.54	-0.06		1.54	-0.08
1.5408	-0.06		1.5408	-0.08
1.5416	-0.06		1.5416	-0.0763636
1.5424	-0.06		1.5424	-0.0727273
1.5432	-0.06		1.5432	-0.0727273
1.544	-0.02		1.544	-0.0727273
1.5448	-0.06		1.5448	-0.0690909
1.5456	0.02		1.5456	-0.0763636
1.5464	-0.06		1.5464	-0.0763636
1.5472	-0.06		1.5472	-0.0727273
1.548	-0.02		1.548	-0.0690909
1.5488	-0.06		1.5488	-0.0654545
1.5496	-0.02		1.5496	-0.0545455
1.5504	-0.06		1.5504	-0.0545455
1.5512	-0.1		1.5512	-0.0545455
1.552	-0.06		1.552	-0.0509091
1.5528	0.02		1.5528	-0.0509091
1.5536	-0.1		1.5536	-0.0472727
1.5544	-0.02		1.5544	-0.0363636
1.5552	-0.06		1.5552	-0.0436364
1.556	-0.02		1.556	-0.0436364
1.5568	-0.1		1.5568	-0.04
1.5576	-0.02		1.5576	-0.0436364
1.5584	-0.06		1.5584	-0.0472727
1.5592	-0.06		1.5592	-0.0472727
1.56	-0.06		1.56	-0.0472727
1.5608	-0.06		1.5608	-0.0436364
1.5616	-0.06		1.5616	-0.0472727
1.5624	-0.06		1.5624	-0.0472727
1.5632	-0.02		1.5632	-0.0472727
1.564	-0.14		1.564	-0.04
1.5648	-0.06		1.5648	-0.0509091
1.5656	-0.06		1.5656	-0.0509091
1.5664	-0.06		1.5664	-0.0581818
1.5672	-0.02		1.5672	-0.0618182
1.568	-0.02		1.568	-0.0618182
1.5688	0.06		1.5688	-0.0545455
1.5696	-0.1		1.5696	-0.0581818
1.5704	-0.06		1.5704	-0.0509091
1.5712	-0.06		1.5712	-0.0509091
1.572	-0.06		1.572	-0.0509091
1.5728	-0.1		1.5728	-0.0509091
1.5736	-0.02		1.5736	-0.04
1.5744	-0.06		1.5744	-0.04
1.5752	-0.06		1.5752	-0.0327273
1.576	-0.06		1.576	-0.0327273
1.5768	-0.1		1.5768	-0.0327273
1.5776	0.02		1.5776	-0.0363636
1.5784	-0.1		1.5784	-0.04
1.5792	0.02		1.5792	-0.04
1.58	-0.02		1.58	-0.04
1.5808	-0.02		1.5808	-0.04
1.5816	-0.06		1.5816	-0.04
1.5824	-0.02		1.5824	-0.0436364
1.5832	-0.06		1.5832	-0.0472727
1.584	-0.06		1.584	-0.0472727
1.5848	-0.06		1.5848	-0.0472727
1.5856	-0.02		1.5856	-0.0436364
1.5864	-0.06		1.5864	-0.0509091
1.5872	0.02		1.5872	-0.0436364
1.588	-0.06		1.588	-0.0509091
1.5888	-0.06		1.5888	-0.0509091
1.5896	-0.06		1.5896	-0.0545455
1.5904	0.02		1.5904	-0.0509091
1.5912	-0.02		1.5912	-0.0472727
1.592	-0.14		1.592	-0.0436364
1.5928	-0.02		1.5928	-0.0472727
1.5936	0.02		1.5936	-0.0509091
1.5944	-0.02		1.5944	-0.0581818
1.5952	-0.02		1.5952	-0.0581818
1.596	-0.06		1.596	-0.0618182
1.5968	-0.1		1.5968	-0.0509091
1.5976	-0.1		1.5976	-0.0509091
1.5984	-0.06		1.5984	-0.0545455
[truncated: 198,002+ more rows]
