# Supplementary material for: An arc fault diagnosis algorithm using multiinformation fusion and support vector machines
Source: R Soc Open Sci. 2018 Sep 19;5(9):180160. doi: 10.1098/rsos.180160 (PMC6170584; doi:10.1098/rsos.180160)
Supplement: Fig.7_data [file rsos180160supp5.xlsx]

## Sheet: Sheet1
Fig.7(a)	Stable operation	Arc faults	Starting process		Fig.7(b)	Stable operation	Arc faults	Starting process
Cycle number/N	Current waveform slope	Current waveform slope	Current waveform slope		Cycle number/N	Current waveform slope	Current waveform slope	Current waveform slope
1	0.0517241	0.104348	0.0108108		1	0.0517241	0.0941176	0.0108108
2	0.0454545	0.0510638	0.0181818		2	0.0454545	0.0590164	0.0181818
3	0.0666667	0.075	0.0125		3	0.0666667	0.0631579	0.0125
4	0.0638298	0.0654545	0.01		4	0.0638298	0.0761905	0.01
5	0.0757576	0.0679245	0.0133333		5	0.0757576	0.0692308	0.0133333
6	0.0909091	0.0679245	0.0108108		6	0.0909091	0.114286	0.0108108
7	0.0689655	0.0734694	0.0114286		7	0.0689655	0.0857143	0.0114286
8	0.0754717	0.08	0.0142857		8	0.0754717	0.096	0.0142857
9	0.0491803	0.0818182	0.01		9	0.0491803	0.075	0.01
10	0.0454545	0.0872727	0.0206897		10	0.0454545	0.0705882	0.0206897
11	0.0545455	0.0923077	0.0137931		11	0.0545455	0.0610169	0.0137931
12	0.0491803	0.103448	0.0214286		12	0.0491803	0.0827586	0.0214286
13	0.0645161	0.0545455	0.0111111		13	0.0645161	0.0679245	0.0111111
14	0.0727273	0.09375	0.0125532		14	0.0727273	0.0654545	0.0125532
15	0.0526316	0.0818182	0.0108108		15	0.0526316	0.062069	0.0108108
16	0.0714286	0.114286	0.0117647		16	0.0714286	0.0827586	0.0117647
17	0.0666667	0.096	0.0228571		17	0.0666667	0.0888889	0.0228571
18	0.0535714	0.0782609	0.0114286		18	0.0535714	0.0654545	0.0114286
19	0.0806452	0.103448	0.0117647		19	0.0806452	0.0580645	0.0117647
20	0.046875	0.0734694	0.0193548		20	0.046875	0.0734694	0.0193548
21	0.0689655	0.0827586	0.0206897		21	0.0689655	0.08	0.0206897
22	0.0535714	0.08	0.0157895		22	0.0535714	0.0888889	0.0157895
23	0.0634921	0.0692308	0.0148148		23	0.0634921	0.096	0.0148148
24	0.0517241	0.05	0.0130435		24	0.0517241	0.0705882	0.0130435
25	0.05	0.0857143	0.0125		25	0.05	0.111111	0.0125
26	0.057971	0.0979592	0.0153846		26	0.057971	0.0842105	0.0153846
27	0.046875	0.0695652	0.0129032		27	0.046875	0.06	0.0129032
28	0.0588235	0.0533333	0.0130435		28	0.0588235	0.0878049	0.0130435
29	0.0701754	0.0679245	0.0146341		29	0.0701754	0.0705882	0.0146341
30	0.0645161	0.075	0.0111111		30	0.0645161	0.075	0.0111111
31	0.0535714	0.072	0.0133333		31	0.0535714	0.0705882	0.0133333
32	0.0816327	0.0818182	0.00888889		32	0.0816327	0.0734694	0.00888889
33	0.05	0.0878049	0.0242424		33	0.05	0.0857143	0.0242424
34	0.0588235	0.072	0.0181818		34	0.0588235	0.0692308	0.0181818
35	0.0769231	0.0631579	0.0166667		35	0.0769231	0.0610169	0.0166667
36	0.0576923	0.0571429	0.0176471		36	0.0576923	0.08	0.0176471
37	0.0714286	0.0857143	0.0153846		37	0.0714286	0.0666667	0.0153846
38	0.0634921	0.0837209	0.0222222		38	0.0634921	0.055814	0.0222222
39	0.0535714	0.075	0.0162162		39	0.0535714	0.0872727	0.0162162
40	0.0555556	0.0692308	0.0166667		40	0.0555556	0.0642857	0.0166667
41	0.0655738	0.0615385	0.0153846		41	0.0655738	0.075	0.0153846
42	0.0625	0.08	0.0105263		42	0.0625	0.075	0.0105263
43	0.057971	0.0666667	0.0111111		43	0.057971	0.0692308	0.0111111
44	0.0677966	0.0571429	0.01875		44	0.0677966	0.0692308	0.01875
45	0.0877193	0.0631579	0.0121212		45	0.0877193	0.0705882	0.0121212
46	0.0535714	0.0941176	0.0146341		46	0.0535714	0.0610169	0.0146341
47	0.05	0.0782609	0.01875		47	0.05	0.0734694	0.01875
48	0.0645161	0.08	0.0117647		48	0.0645161	0.0666667	0.0117647
49	0.0645161	0.0489796	0.0153846		49	0.0645161	0.072	0.0153846
50	0.0588235	0.0734694	0.0117647		50	0.0588235	0.08	0.0117647
51	0.0727273	0.0685714	0.00909091		51	0.0727273	0.126316	0.00909091
52	0.0689655	0.0654545	0.0142857		52	0.0689655	0.062069	0.0142857
53	0.0606061	0.1	0.0142857		53	0.0606061	0.0705882	0.0142857
54	0.0689655	0.072	0.0214286		54	0.0689655	0.072	0.0214286
55	0.0727273	0.0857143	0.008		55	0.0727273	0.08	0.008
56	0.0535714	0.0837209	0.0097561		56	0.0535714	0.107143	0.0097561
57	0.0535714	0.111111	0.0181818		57	0.0535714	0.0610169	0.0181818
58	0.0769231	0.0470588	0.0769231		58	0.0769231	0.0923077	0.0769231
59	0.0675676	0.0765957	0.0780488		59	0.0675676	0.125	0.0780488
60	0.0545455	0.109091	0.0821429		60	0.0545455	0.1	0.0821429
61	0.0588235	0.075	0.0652174		61	0.0588235	0.06	0.0652174
62	0.0862069	0.08	0.0733333		62	0.0862069	0.195349	0.0733333
63	0.0677966	0.102128	0.0545455		63	0.0677966	0.0872727	0.0545455
64	0.0677966	0.0782609	0.08		64	0.0677966	0.090566	0.08
65	0.0740741	0.0679245	0.0639535		65	0.0740741	0.0872727	0.0639535
66	0.0555556	0.0857143	0.0754717		66	0.0555556	0.0537313	0.0754717
67	0.0535714	0.0631579	0.0833333		67	0.0535714	0.0765957	0.0833333
68	0.0517241	0.0872727	0.0588235		68	0.0517241	0.0692308	0.0588235
69	0.0714286	0.0765957	0.0677966		69	0.0714286	0.113208	0.0677966
70	0.0517241	0.0648649	0.0677966		70	0.0517241	0.0705882	0.0677966
71	0.0645161	0.0734694	0.0576923		71	0.0645161	0.08	0.0576923
72	0.06	0.090566	0.0597015		72	0.06	0.0857143	0.0597015
73	0.0847458	0.0571429	0.0597015		73	0.0847458	0.0571429	0.0597015
74	0.0666667	0.09	0.0545455		74	0.0666667	0.102128	0.0545455
75	0.0625	0.0857143	0.0535714		75	0.0625	0.072	0.0535714
76	0.0508475	0.0765957	0.0566038		76	0.0508475	0.0734694	0.0566038
77	0.057971	0.0857143	0.0634921		77	0.057971	0.0941176	0.0634921
78	0.05	0.0947368	0.0638298		78	0.05	0.08	0.0638298
79	0.101695	0.072	0.0588235		79	0.101695	0.0857143	0.0588235
80	0.0576923	0.0872727	0.0816327		80	0.0576923	0.0818182	0.0816327
81	0.0701754	0.0941176	0.0535714		81	0.0701754	0.0888889	0.0535714
82	0.0754717	0.075	0.0526316		82	0.0754717	0.122449	0.0526316
83	0.0666667	0.0631579	0.0535714		83	0.0666667	0.0888889	0.0535714
84	0.0727273	0.072	0.06		84	0.0727273	0.0590164	0.06
85	0.0634921	0.0947368	0.0545455		85	0.0634921	0.08	0.0545455
86	0.0576923	0.0631579	0.0576923		86	0.0576923	0.090566	0.0576923
87	0.0606061	0.08	0.0961538		87	0.0606061	0.136364	0.0961538
88	0.0483871	0.0813559	0.0625		88	0.0483871	0.0642857	0.0625
89	0.0555556	0.072	0.0714286		89	0.0555556	0.0545455	0.0714286
90	0.0612245	0.075	0.0784314		90	0.0612245	0.0705882	0.0784314
91	0.0689655	0.0734694	0.0588235		91	0.0689655	0.0786885	0.0588235
92	0.0833333	0.1	0.0566038		92	0.0833333	0.0654545	0.0566038
93	0.0727273	0.072	0.08		93	0.0727273	0.08	0.08
94	0.047619	0.075	0.0491803		94	0.047619	0.0545455	0.0491803
95	0.0634921	0.0827586	0.0925926		95	0.0634921	0.0857143	0.0925926
96	0.0571429	0.0734694	0.0740741		96	0.0571429	0.0692308	0.0740741
97	0.057971	0.0654545	0.0909091		97	0.057971	0.0818182	0.0909091
98	0.0545455	0.05625	0.0526316		98	0.0545455	0.0631579	0.0526316
99	0.0588235	0.0461538	0.0526316		99	0.0588235	0.0571429	0.0526316
100	0.0597015	0.105882	0.0689655		100	0.0597015	0.075	0.0689655
