# Supplementary material for: An arc fault diagnosis algorithm using multiinformation fusion and support vector machines
Source: R Soc Open Sci. 2018 Sep 19;5(9):180160. doi: 10.1098/rsos.180160 (PMC6170584; doi:10.1098/rsos.180160)
Supplement: Fig.8_data [file rsos180160supp6.xlsx]

## Sheet: Sheet1
Fig.8(a)			Fig.8(b)
time/(ms)(1200000:1250000)	Current/A(1200000:1250000)		time/(ms)	Current/A
0.959999	-1.30719		1	0.835511
0.96	-2.0915		2	0.833605
0.960001	-2.0915		3	0.835479
0.960002	-2.0915		4	0.830449
0.960002	-1.30719		5	0.831409
0.960003	-1.56863		6	0.83207
0.960004	-1.56863		7	0.832048
0.960005	-2.35294		8	0.834094
0.960006	-2.61438		9	0.835494
0.960006	-2.0915		10	0.835279
0.960007	-1.83007		11	0.83488
0.960008	-1.56863		12	0.830376
0.960009	-1.56863		13	0.831499
0.96001	-1.30719		14	0.830283
0.96001	-1.83007		15	0.8291
0.960011	-2.0915		16	0.830889
0.960012	-1.83007		17	0.834363
0.960013	-1.56863		18	0.834149
0.960014	-1.83007		19	0.831614
0.960014	-2.0915		20	0.834107
0.960015	-2.0915		21	0.82999
0.960016	-1.83007		22	0.829854
0.960017	-2.0915		23	0.830264
0.960018	-1.56863		24	0.832717
0.960018	-1.83007		25	0.832195
0.960019	-1.30719		26	0.831846
0.96002	-1.83007		27	0.829736
0.960021	-1.30719		28	0.82719
0.960022	-1.56863		29	0.782748
0.960022	-1.56863		30	0.868612
0.960023	-1.56863		31	0.804927
0.960024	-2.0915		32	0.839263
0.960025	-1.83007		33	0.805418
0.960026	-2.0915		34	0.82804
0.960026	-1.83007		35	0.786782
0.960027	-2.0915		36	0.81819
0.960028	-2.35294		37	0.909831
0.960029	-2.0915		38	0.775996
0.96003	-2.0915		39	0.8741
0.96003	-2.0915		40	0.789859
0.960031	-2.0915		41	0.784534
0.960032	-1.83007		42	0.7926
0.960033	-2.35294		43	0.760982
0.960034	-2.61438		44	0.933
0.960034	-3.13725		45	0.757442
0.960035	-2.35294		46	0.7594
0.960036	-2.0915		47	0.88203
0.960037	-1.83007		48	0.7895
0.960038	-2.0915		49	0.892701
0.960038	-2.35294		50	0.822218
0.960039	-2.0915
0.96004	-1.83007
0.960041	-1.56863
0.960042	-1.30719
0.960042	-1.30719
0.960043	-1.04575
0.960044	-1.56863
0.960045	-1.83007
0.960046	-2.35294
0.960046	-2.61438
0.960047	-2.35294
0.960048	-2.35294
0.960049	-2.0915
0.96005	-2.35294
0.96005	-1.83007
0.960051	-1.83007
0.960052	-1.04575
0.960053	-1.04575
0.960054	-1.04575
0.960054	-1.83007
0.960055	-1.83007
0.960056	-1.30719
0.960057	-1.30719
0.960058	-1.83007
0.960058	-2.0915
0.960059	-2.0915
0.96006	-1.83007
0.960061	-2.0915
0.960062	-2.0915
0.960062	-2.35294
0.960063	-2.0915
0.960064	-1.56863
0.960065	-1.56863
0.960066	-1.30719
0.960066	-1.30719
0.960067	-1.04575
0.960068	-1.30719
0.960069	-1.56863
0.96007	-1.56863
0.96007	-1.83007
0.960071	-1.83007
0.960072	-1.83007
0.960073	-1.56863
0.960074	-1.30719
0.960074	-1.30719
0.960075	-1.30719
0.960076	-1.30719
0.960077	-1.04575
0.960078	-1.30719
0.960078	-1.56863
0.960079	-1.56863
0.96008	-1.04575
0.960081	-1.30719
0.960082	-1.83007
0.960082	-2.35294
0.960083	-2.35294
0.960084	-2.0915
0.960085	-1.83007
0.960086	-1.83007
0.960086	-1.83007
0.960087	-1.83007
0.960088	-1.30719
0.960089	-1.56863
0.96009	-1.56863
0.96009	-1.56863
0.960091	-1.56863
0.960092	-1.56863
0.960093	-1.83007
0.960094	-1.83007
0.960094	-2.35294
0.960095	-2.35294
0.960096	-1.83007
0.960097	-1.30719
0.960098	-1.56863
0.960098	-2.35294
0.960099	-2.0915
0.9601	-1.56863
0.960101	-1.56863
0.960102	-2.35294
0.960102	-2.35294
0.960103	-2.0915
0.960104	-1.83007
0.960105	-2.0915
0.960106	-1.56863
0.960106	-1.56863
0.960107	-1.56863
0.960108	-1.83007
0.960109	-1.30719
0.96011	-1.30719
0.96011	-1.56863
0.960111	-2.0915
0.960112	-2.0915
0.960113	-1.56863
0.960114	-1.30719
0.960114	-1.56863
0.960115	-1.83007
0.960116	-2.0915
0.960117	-1.83007
0.960118	-2.0915
0.960118	-2.0915
0.960119	-1.83007
0.96012	-1.56863
0.960121	-1.04575
0.960122	-1.56863
0.960122	-1.56863
0.960123	-1.83007
0.960124	-1.30719
0.960125	-1.04575
0.960126	-0.784314
0.960126	-0.784314
0.960127	-1.04575
0.960128	-1.30719
0.960129	-1.30719
0.96013	-1.30719
0.96013	-1.30719
0.960131	-1.83007
0.960132	-1.56863
0.960133	-1.56863
0.960134	-1.83007
0.960134	-2.0915
0.960135	-2.35294
0.960136	-2.35294
0.960137	-2.35294
0.960138	-1.83007
0.960138	-1.30719
0.960139	-1.56863
0.96014	-1.56863
0.960141	-1.56863
0.960142	-1.30719
0.960142	-1.83007
0.960143	-2.0915
0.960144	-1.83007
0.960145	-1.56863
0.960146	-1.30719
0.960146	-1.83007
0.960147	-1.83007
0.960148	-2.0915
0.960149	-1.56863
0.96015	-1.30719
0.96015	-1.30719
0.960151	-2.0915
0.960152	-2.87582
0.960153	-2.87582
0.960154	-2.61438
0.960154	-2.0915
0.960155	-2.0915
0.960156	-1.56863
0.960157	-1.30719
0.960158	-1.56863
0.960158	-1.56863
0.960159	-1.83007
0.96016	-1.30719
0.960161	-1.30719
0.960162	-1.30719
0.960162	-1.04575
0.960163	-1.04575
0.960164	-1.30719
0.960165	-1.83007
0.960166	-1.83007
0.960166	-1.56863
0.960167	-1.04575
0.960168	-1.56863
0.960169	-1.30719
0.96017	-1.30719
0.96017	-0.784314
0.960171	-1.30719
0.960172	-1.30719
0.960173	-1.56863
0.960174	-1.56863
0.960174	-2.0915
0.960175	-2.0915
0.960176	-1.56863
0.960177	-1.04575
0.960178	-1.30719
0.960178	-1.83007
0.960179	-1.83007
0.96018	-1.30719
0.960181	-0.784314
0.960182	-1.04575
0.960182	-1.56863
0.960183	-1.83007
0.960184	-2.0915
0.960185	-2.0915
0.960186	-2.0915
0.960186	-1.83007
0.960187	-1.30719
0.960188	-1.04575
0.960189	-1.30719
0.96019	-1.83007
0.96019	-1.83007
0.960191	-1.56863
0.960192	-1.56863
0.960193	-2.0915
0.960194	-2.0915
0.960194	-1.83007
0.960195	-1.30719
0.960196	-1.30719
0.960197	-1.04575
0.960198	-1.56863
0.960198	-1.30719
0.960199	-1.30719
0.9602	-1.04575
0.960201	-1.56863
0.960202	-1.56863
0.960202	-1.30719
0.960203	-0.784314
0.960204	-1.04575
0.960205	-1.04575
0.960206	-1.04575
0.960206	-1.04575
0.960207	-1.56863
0.960208	-2.0915
0.960209	-1.83007
0.96021	-1.56863
0.96021	-1.56863
0.960211	-1.83007
0.960212	-2.0915
0.960213	-1.56863
0.960214	-1.30719
0.960214	-1.30719
0.960215	-1.30719
0.960216	-1.30719
0.960217	-1.04575
0.960218	-1.04575
0.960218	-1.30719
0.960219	-1.56863
0.96022	-1.56863
0.960221	-2.0915
0.960222	-2.0915
0.960222	-2.35294
0.960223	-1.56863
0.960224	-1.04575
0.960225	-1.04575
0.960226	-1.30719
0.960226	-1.30719
0.960227	-1.30719
0.960228	-1.04575
0.960229	-1.30719
0.96023	-1.83007
0.96023	-2.61438
0.960231	-2.61438
0.960232	-2.61438
0.960233	-1.83007
0.960234	-2.0915
0.960234	-1.30719
0.960235	-1.83007
0.960236	-1.30719
0.960237	-1.56863
0.960238	-1.30719
0.960238	-1.56863
0.960239	-1.83007
0.96024	-2.0915
0.960241	-2.35294
0.960242	-1.83007
0.960242	-1.56863
0.960243	-1.56863
0.960244	-2.0915
0.960245	-2.35294
0.960246	-1.83007
0.960246	-1.30719
0.960247	-0.784314
0.960248	-0.784314
0.960249	-0.784314
0.96025	-1.04575
0.96025	-1.30719
0.960251	-1.83007
0.960252	-1.56863
0.960253	-1.30719
0.960254	-1.04575
0.960254	-1.30719
0.960255	-1.83007
0.960256	-1.83007
0.960257	-1.83007
0.960258	-1.56863
0.960258	-1.30719
0.960259	-1.30719
0.96026	-1.04575
0.960261	-1.04575
0.960262	-1.04575
0.960262	-1.30719
0.960263	-1.83007
0.960264	-2.0915
0.960265	-2.0915
0.960266	-1.83007
0.960266	-1.30719
0.960267	-1.30719
0.960268	-1.04575
0.960269	-1.30719
0.96027	-1.56863
0.96027	-1.83007
0.960271	-1.56863
0.960272	-1.30719
0.960273	-1.04575
0.960274	-1.04575
0.960274	-1.30719
0.960275	-1.30719
0.960276	-1.30719
0.960277	-1.04575
0.960278	-1.30719
0.960278	-1.30719
0.960279	-1.56863
0.96028	-1.30719
0.960281	-1.56863
0.960282	-1.56863
0.960282	-1.56863
0.960283	-1.83007
0.960284	-1.83007
0.960285	-2.35294
0.960286	-2.35294
0.960286	-1.83007
0.960287	-1.56863
0.960288	-1.30719
0.960289	-1.56863
0.96029	-1.56863
0.96029	-1.30719
0.960291	-1.30719
0.960292	-1.30719
0.960293	-1.83007
0.960294	-1.83007
0.960294	-2.0915
0.960295	-1.83007
0.960296	-2.0915
0.960297	-1.56863
0.960298	-1.56863
0.960298	-1.56863
0.960299	-1.56863
0.9603	-1.56863
0.960301	-1.04575
0.960302	-1.30719
0.960302	-1.56863
0.960303	-2.0915
0.960304	-2.35294
0.960305	-2.0915
0.960306	-2.0915
0.960306	-1.83007
0.960307	-1.83007
0.960308	-1.30719
0.960309	-1.30719
0.96031	-1.30719
0.96031	-1.56863
0.960311	-1.83007
0.960312	-1.83007
0.960313	-1.56863
0.960314	-1.56863
0.960314	-1.30719
0.960315	-1.30719
0.960316	-1.30719
0.960317	-1.30719
0.960318	-1.83007
0.960318	-1.56863
0.960319	-1.83007
0.96032	-1.30719
0.960321	-0.784314
0.960322	-0.784314
0.960322	-1.04575
0.960323	-1.30719
0.960324	-1.30719
0.960325	-1.04575
0.960326	-1.04575
0.960326	-0.784314
0.960327	-1.04575
0.960328	-1.04575
0.960329	-1.30719
0.96033	-0.784314
0.96033	-1.30719
0.960331	-1.04575
0.960332	-1.56863
0.960333	-1.56863
0.960334	-1.56863
0.960334	-1.30719
0.960335	-1.04575
0.960336	-1.30719
0.960337	-1.30719
0.960338	-1.04575
0.960338	-1.56863
0.960339	-1.83007
0.96034	-1.83007
0.960341	-1.30719
0.960342	-1.04575
0.960342	-1.04575
0.960343	-1.04575
0.960344	-1.30719
0.960345	-1.56863
0.960346	-1.30719
0.960346	-1.56863
0.960347	-1.30719
0.960348	-1.56863
0.960349	-0.784314
0.96035	-1.04575
0.96035	-0.784314
0.960351	-1.04575
0.960352	-0.784314
0.960353	-1.04575
0.960354	-1.04575
0.960354	-1.04575
0.960355	-1.04575
0.960356	-1.04575
0.960357	-1.04575
0.960358	-1.04575
0.960358	-1.56863
0.960359	-1.56863
0.96036	-1.56863
0.960361	-1.04575
0.960362	-1.30719
0.960362	-1.04575
0.960363	-1.04575
0.960364	-0.784314
0.960365	-0.784314
0.960366	-0.784314
0.960366	-1.04575
0.960367	-1.04575
0.960368	-1.30719
0.960369	-1.04575
0.96037	-1.56863
0.96037	-1.30719
0.960371	-1.30719
0.960372	-1.04575
0.960373	-1.04575
0.960374	-1.04575
0.960374	-0.784314
0.960375	-0.784314
0.960376	-0.784314
0.960377	-1.04575
0.960378	-1.04575
0.960378	-1.04575
0.960379	-0.784314
0.96038	-1.04575
0.960381	-1.30719
0.960382	-1.30719
0.960382	-1.56863
0.960383	-1.56863
0.960384	-1.56863
0.960385	-1.30719
0.960386	-1.04575
0.960386	-1.30719
0.960387	-1.04575
0.960388	-1.30719
0.960389	-1.30719
0.96039	-1.30719
0.96039	-1.30719
0.960391	-1.04575
0.960392	-1.56863
0.960393	-1.30719
0.960394	-1.83007
0.960394	-1.30719
0.960395	-1.30719
0.960396	-0.784314
0.960397	-0.784314
0.960398	-1.04575
0.960398	-1.30719
0.960399	-1.30719
0.9604	-1.04575
0.960401	-0.784314
0.960402	-0.784314
0.960402	-0.784314
0.960403	-0.784314
0.960404	-0.784314
0.960405	-0.784314
0.960406	-0.784314
0.960406	-0.784314
0.960407	-1.04575
0.960408	-1.04575
0.960409	-1.04575
0.96041	-0.784314
0.96041	-0.784314
0.960411	-0.784314
0.960412	-0.784314
0.960413	-0.522876
0.960414	-0.522876
0.960414	-0.522876
0.960415	-1.04575
0.960416	-1.04575
0.960417	-1.30719
0.960418	-0.784314
0.960418	-0.784314
0.960419	-0.522876
0.96042	-1.04575
0.960421	-1.04575
0.960422	-0.784314
0.960422	-1.04575
0.960423	-1.30719
0.960424	-1.56863
0.960425	-1.04575
0.960426	-0.784314
0.960426	-1.04575
0.960427	-1.04575
0.960428	-1.04575
0.960429	-0.522876
0.96043	-0.784314
0.96043	-1.30719
0.960431	-2.0915
0.960432	-2.0915
0.960433	-1.56863
0.960434	-1.04575
0.960434	-0.784314
0.960435	-0.522876
0.960436	-0.784314
0.960437	-0.784314
0.960438	-1.30719
0.960438	-1.30719
0.960439	-1.56863
0.96044	-1.30719
0.960441	-1.04575
0.960442	-0.784314
0.960442	-0.784314
0.960443	-1.04575
0.960444	-1.30719
0.960445	-1.30719
0.960446	-1.04575
0.960446	-1.04575
0.960447	-1.04575
0.960448	-1.04575
0.960449	-0.784314
0.96045	-0.522876
0.96045	-0.784314
0.960451	-1.04575
0.960452	-1.30719
0.960453	-1.04575
0.960454	-0.784314
0.960454	-1.04575
0.960455	-1.04575
0.960456	-1.04575
0.960457	-0.784314
0.960458	-0.784314
0.960458	-0.522876
0.960459	-0.522876
0.96046	-0.522876
0.960461	-0.522876
0.960462	-0.522876
0.960462	-0.522876
0.960463	-1.04575
0.960464	-1.04575
0.960465	-1.04575
0.960466	-0.784314
0.960466	-0.784314
0.960467	-0.784314
0.960468	-0.784314
0.960469	-0.784314
0.96047	-0.784314
0.96047	-0.522876
0.960471	-1.04575
0.960472	-1.04575
0.960473	-1.30719
0.960474	-0.784314
0.960474	-1.30719
0.960475	-1.04575
0.960476	-1.04575
0.960477	-0.784314
0.960478	-1.04575
0.960478	-1.04575
0.960479	-0.522876
0.96048	-0.522876
0.960481	-0.522876
0.960482	-0.784314
0.960482	-0.784314
0.960483	-0.784314
0.960484	-0.784314
0.960485	-1.04575
0.960486	-1.04575
0.960486	-1.04575
0.960487	-0.784314
0.960488	-0.784314
0.960489	-0.784314
0.96049	-0.784314
0.96049	-0.784314
0.960491	-1.04575
0.960492	-1.04575
0.960493	-1.04575
0.960494	-0.784314
0.960494	-0.784314
0.960495	-0.784314
0.960496	-0.784314
0.960497	-1.04575
0.960498	-0.784314
0.960498	-1.04575
0.960499	-0.784314
0.9605	-1.04575
0.960501	-1.04575
0.960502	-1.04575
0.960502	-1.04575
0.960503	-0.784314
0.960504	-0.784314
0.960505	-1.04575
0.960506	-1.30719
0.960506	-1.30719
0.960507	-1.30719
0.960508	-1.04575
0.960509	-0.784314
0.96051	-0.522876
0.96051	-0.784314
0.960511	-1.04575
0.960512	-1.04575
0.960513	-0.784314
0.960514	-1.30719
0.960514	-1.56863
0.960515	-1.83007
0.960516	-1.30719
0.960517	-1.04575
0.960518	-0.784314
0.960518	-0.784314
0.960519	-0.784314
0.96052	-0.784314
0.960521	-0.784314
0.960522	-0.784314
0.960522	-1.04575
0.960523	-1.04575
0.960524	-1.04575
0.960525	-0.784314
0.960526	-1.04575
0.960526	-1.04575
0.960527	-0.784314
0.960528	-0.522876
0.960529	-0.522876
0.96053	-0.784314
0.96053	-1.04575
0.960531	-1.04575
0.960532	-1.04575
0.960533	-0.784314
0.960534	-0.784314
0.960534	-0.784314
0.960535	-0.784314
0.960536	-0.784314
0.960537	-0.784314
0.960538	-1.04575
0.960538	-1.04575
0.960539	-1.30719
0.96054	-1.04575
0.960541	-0.784314
0.960542	-0.261438
0.960542	-0.261438
0.960543	-0.522876
0.960544	-1.04575
0.960545	-1.04575
0.960546	-1.04575
0.960546	-0.522876
0.960547	-0.522876
0.960548	-0.784314
0.960549	-0.784314
0.96055	-0.784314
0.96055	-0.522876
0.960551	-0.522876
0.960552	-0.522876
0.960553	-0.261438
0.960554	-0.522876
0.960554	-0.522876
0.960555	-0.784314
0.960556	-0.784314
0.960557	-1.04575
0.960558	-1.04575
0.960558	-1.04575
0.960559	-0.784314
0.96056	-1.04575
0.960561	-1.04575
0.960562	-1.04575
0.960562	-1.04575
0.960563	-1.04575
0.960564	-1.04575
0.960565	-0.784314
0.960566	-0.784314
0.960566	-0.784314
0.960567	-0.784314
0.960568	-0.784314
0.960569	-0.522876
0.96057	-0.261438
0.96057	-0.261438
0.960571	-1.04575
0.960572	-1.56863
0.960573	-1.83007
0.960574	-1.56863
0.960574	-1.30719
0.960575	-1.56863
0.960576	-1.30719
0.960577	-1.04575
0.960578	-0.522876
0.960578	-0.522876
0.960579	-0.784314
0.96058	-0.522876
0.960581	-0.522876
0.960582	-0.522876
0.960582	-0.784314
0.960583	-0.784314
0.960584	-0.784314
0.960585	-0.784314
0.960586	-0.784314
0.960586	-1.04575
0.960587	-1.04575
0.960588	-0.784314
0.960589	-0.522876
0.96059	-0.522876
0.96059	-0.784314
0.960591	-0.784314
0.960592	-0.522876
0.960593	-0.522876
0.960594	-0.522876
0.960594	-0.784314
0.960595	-0.784314
0.960596	-0.784314
0.960597	-1.30719
0.960598	-1.30719
0.960598	-1.30719
0.960599	-0.784314
0.9606	-0.784314
0.960601	-0.784314
0.960602	-0.784314
0.960602	-0.784314
0.960603	-0.784314
0.960604	-0.522876
0.960605	-0.261438
0.960606	-0.261438
0.960606	-0.522876
0.960607	-1.04575
0.960608	-0.784314
0.960609	-0.784314
0.96061	-0.522876
0.96061	-0.784314
0.960611	-0.522876
0.960612	-0.261438
0.960613	-0.261438
0.960614	-0.522876
0.960614	-0.522876
0.960615	-0.522876
0.960616	-0.261438
0.960617	-0.522876
0.960618	-0.784314
0.960618	-1.04575
0.960619	-1.04575
0.96062	-0.784314
0.960621	-0.784314
0.960622	-0.784314
0.960622	-0.784314
0.960623	-0.784314
0.960624	-0.784314
0.960625	-0.784314
0.960626	-0.784314
0.960626	-0.784314
0.960627	-0.522876
0.960628	-0.261438
0.960629	-0.261438
0.96063	-0.261438
0.96063	-0.522876
0.960631	-0.522876
0.960632	-0.784314
0.960633	-0.784314
0.960634	-0.784314
0.960634	-0.784314
0.960635	-0.784314
0.960636	-0.784314
0.960637	-0.784314
0.960638	-0.784314
0.960638	-0.261438
0.960639	0
0.96064	0
0.960641	-0.522876
0.960642	-0.522876
0.960642	-0.522876
0.960643	-0.784314
0.960644	-1.04575
0.960645	-1.04575
0.960646	-0.522876
0.960646	-0.522876
0.960647	-0.522876
0.960648	-0.784314
0.960649	-0.522876
0.96065	-0.522876
0.96065	-0.261438
0.960651	-0.522876
0.960652	-0.522876
0.960653	-0.784314
0.960654	-0.522876
0.960654	-0.784314
0.960655	-0.522876
0.960656	-0.784314
0.960657	-0.784314
0.960658	-0.784314
0.960658	-1.04575
0.960659	-0.522876
0.96066	-0.784314
0.960661	-0.261438
0.960662	-0.522876
0.960662	-0.261438
0.960663	-0.784314
0.960664	-1.04575
0.960665	-1.30719
0.960666	-1.04575
0.960666	-1.04575
0.960667	-0.784314
0.960668	-0.784314
0.960669	-0.522876
0.96067	-0.784314
0.96067	-0.784314
0.960671	-0.784314
0.960672	-0.784314
0.960673	-0.784314
0.960674	-0.522876
0.960674	-0.522876
0.960675	-0.261438
0.960676	-0.261438
0.960677	-0.261438
0.960678	-0.784314
0.960678	-0.784314
0.960679	-0.522876
0.96068	-0.261438
0.960681	-0.522876
0.960682	-0.522876
0.960682	-0.784314
0.960683	-1.04575
0.960684	-1.30719
0.960685	-1.04575
0.960686	-0.784314
0.960686	-0.784314
0.960687	-0.784314
0.960688	-0.784314
0.960689	-0.522876
0.96069	-0.261438
0.96069	0
0.960691	0
0.960692	-0.261438
0.960693	-0.261438
0.960694	-0.522876
0.960694	-0.522876
0.960695	-0.522876
0.960696	-0.522876
0.960697	-0.522876
0.960698	-0.784314
0.960698	-0.784314
0.960699	-0.522876
0.9607	-0.522876
0.960701	-0.522876
0.960702	-1.30719
0.960702	-1.04575
0.960703	-1.04575
0.960704	-1.04575
0.960705	-1.30719
0.960706	-1.04575
0.960706	-0.522876
0.960707	-0.522876
0.960708	-1.04575
0.960709	-0.784314
0.96071	-0.784314
0.96071	-0.522876
0.960711	-0.784314
0.960712	-1.30719
0.960713	-1.04575
0.960714	-1.04575
0.960714	-0.522876
0.960715	-0.784314
0.960716	-1.04575
0.960717	-1.04575
0.960718	-1.04575
0.960718	-0.784314
0.960719	-0.784314
0.96072	-0.522876
0.960721	-0.784314
0.960722	-0.522876
0.960722	-0.784314
0.960723	-0.784314
0.960724	-1.04575
0.960725	-1.04575
0.960726	-0.784314
0.960726	-0.522876
0.960727	-0.261438
0.960728	0
0.960729	0
0.96073	0
0.96073	-0.261438
0.960731	-0.522876
0.960732	-0.784314
0.960733	-0.784314
0.960734	-0.522876
0.960734	-0.522876
0.960735	-0.261438
0.960736	-0.261438
0.960737	0
0.960738	-0.261438
0.960738	-0.522876
0.960739	-0.522876
0.96074	-0.261438
0.960741	0.261438
0.960742	0
0.960742	-0.261438
0.960743	-0.784314
0.960744	-0.784314
0.960745	-0.522876
0.960746	-0.261438
0.960746	-0.261438
0.960747	-0.522876
0.960748	-0.784314
0.960749	-1.04575
0.96075	-1.04575
0.96075	-1.04575
0.960751	-0.522876
0.960752	-0.522876
0.960753	-0.261438
0.960754	-0.784314
0.960754	-0.522876
0.960755	-0.261438
0.960756	0
0.960757	-0.261438
0.960758	-0.784314
0.960758	-0.522876
0.960759	-0.261438
0.96076	-0.261438
0.960761	-0.522876
0.960762	-0.784314
0.960762	-0.784314
0.960763	-0.522876
0.960764	-0.522876
0.960765	-0.522876
0.960766	-0.784314
0.960766	-0.784314
0.960767	-0.784314
0.960768	-0.784314
0.960769	-0.522876
0.96077	-0.261438
0.96077	-0.261438
0.960771	-0.522876
0.960772	-0.784314
0.960773	-0.784314
0.960774	-0.784314
0.960774	-0.522876
0.960775	-0.522876
0.960776	-0.522876
0.960777	-0.784314
0.960778	-0.784314
0.960778	-0.522876
0.960779	-1.04575
0.96078	-0.784314
0.960781	-1.30719
0.960782	-0.784314
0.960782	-0.784314
0.960783	-0.522876
0.960784	-0.261438
0.960785	-0.784314
0.960786	-0.784314
0.960786	-0.784314
0.960787	-0.522876
0.960788	-0.522876
0.960789	-0.522876
0.96079	-0.522876
0.96079	0
0.960791	-0.261438
0.960792	0
0.960793	-0.261438
0.960794	-0.261438
0.960794	-0.261438
0.960795	-0.522876
0.960796	-0.522876
0.960797	-0.784314
0.960798	-0.784314
0.960798	-1.04575
0.960799	-0.784314
0.9608	-0.784314
0.960801	0
0.960802	0
0.960802	0
0.960803	-0.522876
0.960804	-0.522876
0.960805	-0.522876
0.960806	-0.784314
0.960806	-0.784314
0.960807	-0.784314
0.960808	-0.261438
0.960809	-0.261438
0.96081	0
0.96081	-0.261438
0.960811	-0.261438
0.960812	-0.522876
0.960813	-0.522876
0.960814	-0.522876
0.960814	-0.522876
0.960815	-0.522876
0.960816	-0.784314
0.960817	-0.784314
0.960818	-0.784314
0.960818	-1.04575
0.960819	-0.784314
0.96082	-0.522876
0.960821	0
0.960822	-0.261438
0.960822	-0.522876
0.960823	-0.784314
0.960824	-0.784314
0.960825	-0.522876
0.960826	-0.522876
0.960826	-0.522876
0.960827	-0.522876
0.960828	-0.522876
0.960829	-0.261438
0.96083	-0.261438
0.96083	-0.261438
0.960831	-0.261438
0.960832	-0.261438
0.960833	-0.261438
0.960834	-0.522876
0.960834	-0.784314
0.960835	-0.522876
0.960836	-0.261438
0.960837	-0.261438
0.960838	-0.261438
0.960838	-0.261438
0.960839	0
0.96084	0
0.960841	-0.261438
0.960842	-0.522876
0.960842	-0.261438
0.960843	0
0.960844	0.261438
0.960845	0
0.960846	0.261438
0.960846	0.261438
0.960847	0.261438
0.960848	0
0.960849	0
0.96085	0
0.96085	-0.261438
0.960851	-0.522876
0.960852	-0.522876
0.960853	-0.261438
0.960854	0
0.960854	0
0.960855	0
0.960856	0
0.960857	0
0.960858	0
0.960858	-0.261438
0.960859	-0.261438
0.96086	-0.261438
0.960861	0
0.960862	0
0.960862	-0.261438
0.960863	-0.522876
0.960864	-0.784314
0.960865	-0.522876
0.960866	-0.261438
0.960866	0
0.960867	-0.261438
0.960868	-0.261438
0.960869	-0.261438
0.96087	0
0.96087	0
0.960871	0
0.960872	0
0.960873	-0.261438
0.960874	-0.522876
0.960874	-0.784314
0.960875	-0.784314
0.960876	-0.522876
0.960877	-0.522876
0.960878	-0.261438
0.960878	-0.261438
0.960879	-0.261438
0.96088	-0.522876
0.960881	-0.522876
0.960882	-0.261438
0.960882	-0.261438
0.960883	-0.522876
0.960884	-0.522876
0.960885	-0.522876
0.960886	-0.261438
0.960886	0
0.960887	0.261438
0.960888	0.261438
0.960889	0
0.96089	-0.261438
0.96089	-0.784314
0.960891	-0.784314
0.960892	-0.522876
0.960893	0
0.960894	-0.261438
0.960894	-0.522876
0.960895	-0.522876
0.960896	-0.261438
0.960897	-0.261438
0.960898	-0.261438
0.960898	-0.261438
0.960899	-0.261438
0.9609	-0.261438
0.960901	-0.261438
0.960902	0
0.960902	0
0.960903	-0.261438
0.960904	-0.522876
0.960905	-0.522876
0.960906	-0.261438
0.960906	-0.261438
0.960907	-0.522876
0.960908	-1.04575
0.960909	-0.784314
0.96091	-0.784314
0.96091	-0.522876
0.960911	-0.784314
0.960912	-0.522876
0.960913	-0.261438
0.960914	0
0.960914	0
0.960915	0
0.960916	0
0.960917	-0.261438
0.960918	-0.261438
0.960918	-0.261438
0.960919	-0.261438
0.96092	-0.522876
0.960921	-0.784314
0.960922	-0.522876
0.960922	-0.522876
0.960923	-0.261438
0.960924	-0.261438
0.960925	0
0.960926	0
0.960926	0
0.960927	-0.261438
0.960928	-0.261438
0.960929	-0.261438
0.96093	0
0.96093	0
0.960931	0.261438
0.960932	0
0.960933	0
0.960934	-0.261438
0.960934	-0.522876
0.960935	-0.522876
0.960936	-0.522876
0.960937	0
0.960938	0
0.960938	0
0.960939	0
0.96094	-0.261438
0.960941	-0.261438
0.960942	-0.261438
0.960942	0
0.960943	-0.261438
0.960944	-0.261438
0.960945	0
0.960946	0.261438
0.960946	0.261438
0.960947	0
0.960948	-0.261438
0.960949	-0.261438
0.96095	-0.261438
0.96095	-0.261438
0.960951	0
0.960952	-0.261438
0.960953	0
0.960954	-0.261438
0.960954	0
0.960955	0
0.960956	0
0.960957	0
0.960958	0
0.960958	0.261438
0.960959	0.522876
0.96096	0.522876
0.960961	0.261438
0.960962	-0.261438
0.960962	-0.261438
0.960963	0
0.960964	0
0.960965	0.261438
0.960966	0
0.960966	0
0.960967	-0.261438
0.960968	-0.261438
0.960969	-0.261438
0.96097	0
0.96097	-0.261438
0.960971	-0.261438
0.960972	-0.522876
0.960973	-0.261438
0.960974	-0.261438
0.960974	-0.261438
0.960975	-0.522876
0.960976	-0.522876
0.960977	-0.784314
0.960978	-0.522876
0.960978	-0.261438
0.960979	-0.261438
0.96098	-0.261438
0.960981	-0.261438
0.960982	0
0.960982	0
0.960983	0
0.960984	0
0.960985	0
0.960986	0
0.960986	-0.261438
0.960987	-0.261438
0.960988	0
0.960989	0.261438
0.96099	0.261438
0.96099	0
0.960991	0
0.960992	0
0.960993	0
0.960994	0
0.960994	0
0.960995	-0.261438
0.960996	-0.261438
0.960997	0
0.960998	0.261438
0.960998	0.261438
0.960999	0
0.961	0
0.961001	0.261438
0.961002	0
0.961002	0
0.961003	-0.261438
0.961004	0
0.961005	0
0.961006	0
0.961006	0
0.961007	0.261438
0.961008	0.261438
0.961009	0.261438
0.96101	0
0.96101	0
0.961011	0
0.961012	0
0.961013	0
0.961014	0.261438
0.961014	0
0.961015	-0.261438
0.961016	-0.522876
0.961017	-0.261438
0.961018	0
0.961018	0
0.961019	0
0.96102	0
0.961021	0
0.961022	0
0.961022	0
0.961023	-0.261438
0.961024	-0.261438
0.961025	-0.261438
0.961026	0
0.961026	-0.261438
0.961027	-0.261438
0.961028	-0.261438
0.961029	-0.261438
0.96103	-0.784314
0.96103	-0.522876
0.961031	-0.261438
0.961032	0.261438
0.961033	0
0.961034	0
0.961034	0
0.961035	0
0.961036	0.261438
0.961037	0.261438
0.961038	0
0.961038	-0.261438
0.961039	0
0.96104	0.261438
0.961041	0.261438
0.961042	0
0.961042	0
0.961043	-0.261438
0.961044	-0.261438
0.961045	0
0.961046	0.522876
0.961046	0.784314
0.961047	0.522876
0.961048	0.261438
0.961049	0
0.96105	0
0.96105	0.261438
0.961051	0
0.961052	0.522876
0.961053	0.261438
0.961054	0.522876
0.961054	0.261438
0.961055	0.261438
0.961056	0
0.961057	-0.522876
0.961058	-0.522876
0.961058	-0.261438
0.961059	0
0.96106	0
0.961061	0
0.961062	0.261438
0.961062	0.261438
0.961063	0.261438
0.961064	0.261438
0.961065	0.261438
0.961066	0.261438
0.961066	-0.261438
0.961067	-0.261438
0.961068	-0.261438
0.961069	0
0.96107	-0.261438
0.96107	-0.522876
0.961071	-0.784314
0.961072	-0.522876
0.961073	-0.784314
0.961074	-0.784314
0.961074	-0.784314
0.961075	-0.261438
0.961076	0
0.961077	0
0.961078	0.261438
0.961078	0.261438
0.961079	0.261438
0.96108	0
0.961081	-0.522876
0.961082	-0.522876
0.961082	-0.784314
0.961083	-0.261438
0.961084	-0.261438
0.961085	0
0.961086	0
0.961086	0
0.961087	-0.261438
0.961088	-0.261438
0.961089	-0.522876
0.96109	-0.261438
0.96109	-0.261438
0.961091	0
0.961092	0
0.961093	0
0.961094	0
0.961094	0
0.961095	0
0.961096	0
0.961097	0
0.961098	0
0.961098	0.261438
0.961099	0
0.9611	0.261438
0.961101	-0.261438
0.961102	0
0.961102	-0.261438
0.961103	0
0.961104	0.261438
0.961105	0.261438
0.961106	0.261438
0.961106	0
0.961107	0
0.961108	0
0.961109	0
0.96111	0
0.96111	0
0.961111	-0.261438
0.961112	-0.261438
0.961113	-0.261438
0.961114	0.522876
0.961114	0.522876
0.961115	0.522876
0.961116	0.261438
0.961117	0.261438
0.961118	0.261438
0.961118	0
0.961119	0
0.96112	0
0.961121	0
0.961122	0
0.961122	0
0.961123	0
0.961124	0
0.961125	-0.261438
0.961126	-0.261438
0.961126	-0.261438
0.961127	0
0.961128	0
0.961129	0
0.96113	0
0.96113	0.261438
0.961131	0.261438
0.961132	0.261438
0.961133	0
0.961134	0
0.961134	0
0.961135	0
0.961136	0
0.961137	-0.261438
0.961138	-0.261438
0.961138	-0.522876
0.961139	0
0.96114	0
0.961141	0.784314
0.961142	0.261438
0.961142	0.261438
0.961143	-0.261438
0.961144	0
0.961145	0
0.961146	0
0.961146	0
0.961147	0
0.961148	0
0.961149	0.261438
0.96115	0.261438
0.96115	0.784314
0.961151	0.522876
0.961152	0.522876
0.961153	0
0.961154	-0.261438
0.961154	0.261438
0.961155	0.522876
0.961156	0.784314
0.961157	0.261438
0.961158	0
0.961158	0
0.961159	0
0.96116	0
0.961161	0
0.961162	0
0.961162	0
0.961163	0
0.961164	0
0.961165	0.261438
0.961166	0.522876
0.961166	0.522876
0.961167	0.261438
0.961168	0
0.961169	0
0.96117	0
0.96117	0
0.961171	0
0.961172	0
0.961173	0
0.961174	0
0.961174	-0.261438
0.961175	-0.261438
0.961176	-0.261438
0.961177	0
0.961178	0
0.961178	0
0.961179	0
0.96118	0.261438
0.961181	0.522876
0.961182	0.784314
0.961182	1.04575
0.961183	0.784314
0.961184	0.522876
0.961185	0
0.961186	0
0.961186	0
0.961187	0
0.961188	0.261438
0.961189	0.261438
0.96119	0.261438
0.96119	0
0.961191	0
0.961192	0.261438
0.961193	0.261438
0.961194	0.261438
0.961194	0
0.961195	0.261438
0.961196	0.261438
0.961197	0.522876
0.961198	0.261438
0.961198	0.261438
0.961199	0.261438
0.9612	0.261438
0.961201	0.261438
0.961202	0.261438
0.961202	0
0.961203	0
0.961204	-0.261438
0.961205	0
0.961206	0
0.961206	0.261438
0.961207	0.261438
0.961208	0.261438
0.961209	0
0.96121	0.261438
0.96121	0.261438
0.961211	0.261438
0.961212	0
0.961213	0
0.961214	0
0.961214	0.261438
0.961215	0.261438
0.961216	0.261438
0.961217	0
0.961218	0
0.961218	0
0.961219	0
0.96122	0
0.961221	-0.261438
0.961222	-0.261438
0.961222	-0.261438
0.961223	0
0.961224	0.261438
0.961225	0.261438
0.961226	0.261438
0.961226	0.261438
0.961227	0.261438
0.961228	0.261438
0.961229	0.261438
0.96123	0.261438
0.96123	0.784314
0.961231	0.522876
0.961232	0.784314
0.961233	0.261438
0.961234	0.261438
0.961234	0
0.961235	0
0.961236	0
0.961237	0.261438
0.961238	0
0.961238	0
0.961239	-0.261438
0.96124	0
0.961241	0.522876
0.961242	0.522876
0.961242	0.784314
0.961243	0.522876
0.961244	0.784314
0.961245	0.522876
0.961246	0.261438
0.961246	-0.261438
0.961247	-0.522876
0.961248	-0.261438
0.961249	0
0.96125	0.522876
0.96125	0.522876
0.961251	0.784314
0.961252	0.522876
0.961253	0
0.961254	-0.261438
0.961254	-0.261438
0.961255	0
0.961256	0
0.961257	0
0.961258	0.261438
0.961258	0.522876
0.961259	0.522876
0.96126	0.261438
0.961261	0.522876
0.961262	1.04575
0.961262	1.04575
0.961263	0.522876
0.961264	0
0.961265	0
0.961266	0
0.961266	0
0.961267	0
0.961268	0
0.961269	-0.261438
0.96127	-0.261438
0.96127	0
0.961271	0.522876
0.961272	0.522876
0.961273	0.261438
0.961274	0
0.961274	0
0.961275	0
0.961276	0
0.961277	0.261438
0.961278	0.522876
0.961278	1.04575
0.961279	0.784314
0.96128	0.784314
0.961281	0.522876
0.961282	0.522876
0.961282	0.261438
0.961283	0
0.961284	0
0.961285	0
0.961286	0
0.961286	0
0.961287	0
0.961288	0.261438
0.961289	0
0.96129	0
0.96129	-0.261438
0.961291	0
0.961292	0.522876
0.961293	0.522876
0.961294	1.04575
0.961294	0.261438
0.961295	0.261438
0.961296	0
0.961297	0.261438
0.961298	0.522876
0.961298	0.522876
0.961299	0.522876
0.9613	0.261438
0.961301	0
0.961302	0
0.961302	0
0.961303	0
0.961304	0
0.961305	0
0.961306	0
0.961306	0
0.961307	0
0.961308	0.522876
0.961309	0.784314
0.96131	0.784314
0.96131	0.784314
0.961311	0.522876
0.961312	0.261438
0.961313	-0.261438
0.961314	0
0.961314	0.261438
0.961315	0.261438
0.961316	0
0.961317	0
0.961318	0.261438
0.961318	0.522876
0.961319	0.522876
0.96132	0.784314
0.961321	0.784314
0.961322	0.784314
0.961322	0.522876
0.961323	0.522876
0.961324	0.261438
0.961325	0
0.961326	-0.261438
0.961326	0
0.961327	0.261438
0.961328	0.261438
0.961329	0.522876
0.96133	0.261438
0.96133	0.784314
0.961331	0.522876
0.961332	0.522876
0.961333	0.261438
0.961334	0.261438
0.961334	0.261438
0.961335	0
0.961336	0
0.961337	0
0.961338	0
0.961338	0
0.961339	0
0.96134	-0.261438
0.961341	0
0.961342	0.261438
0.961342	0.522876
0.961343	0.522876
0.961344	0.522876
0.961345	0.522876
0.961346	0.784314
0.961346	0.522876
0.961347	0.522876
0.961348	0.261438
0.961349	0.522876
0.96135	0.784314
0.96135	0.522876
0.961351	0.522876
0.961352	0.522876
0.961353	0.522876
0.961354	0.261438
0.961354	0
0.961355	0
0.961356	0
0.961357	0.261438
0.961358	0.261438
0.961358	0.784314
0.961359	1.04575
0.96136	1.04575
0.961361	0.784314
0.961362	0.261438
0.961362	0.261438
0.961363	0.261438
0.961364	0
0.961365	0.261438
0.961366	0.522876
0.961366	1.04575
0.961367	0.784314
0.961368	0.522876
0.961369	0.261438
0.96137	0.522876
0.96137	0.261438
0.961371	0.522876
0.961372	0.261438
0.961373	0.784314
0.961374	0.784314
0.961374	1.04575
0.961375	0.522876
0.961376	0.261438
0.961377	0.261438
0.961378	0.784314
0.961378	0.522876
0.961379	0.261438
0.96138	-0.261438
0.961381	0.522876
0.961382	0.522876
0.961382	0.784314
0.961383	0.522876
0.961384	0.522876
0.961385	0.522876
0.961386	0
0.961386	0
0.961387	0
0.961388	0.261438
0.961389	0.261438
0.96139	0
0.96139	0
0.961391	0.522876
0.961392	0.522876
0.961393	0.522876
0.961394	0
0.961394	-0.261438
0.961395	-0.261438
0.961396	-0.261438
0.961397	0
0.961398	0.261438
0.961398	0.522876
0.961399	0.522876
0.9614	0.261438
0.961401	0
0.961402	0
0.961402	0
0.961403	0
0.961404	0
0.961405	0
0.961406	0.261438
0.961406	0.261438
0.961407	0.261438
0.961408	0.261438
0.961409	0.261438
0.96141	0.784314
0.96141	0.784314
0.961411	1.30719
0.961412	0.784314
0.961413	1.04575
0.961414	0.522876
0.961414	0.784314
0.961415	0.261438
0.961416	0.261438
0.961417	0.522876
0.961418	0.522876
0.961418	0.522876
0.961419	0.261438
0.96142	0.522876
0.961421	1.04575
0.961422	1.04575
0.961422	0.784314
0.961423	0.261438
0.961424	0.261438
0.961425	0.522876
0.961426	1.04575
0.961426	1.30719
0.961427	1.30719
0.961428	0.784314
0.961429	0.522876
0.96143	0.784314
0.96143	0.784314
0.961431	0.522876
0.961432	0
0.961433	0
0.961434	0
0.961434	0.261438
0.961435	0.522876
0.961436	0.522876
0.961437	0.784314
0.961438	0.522876
0.961438	0.522876
0.961439	0.522876
0.96144	0.522876
0.961441	1.04575
0.961442	0.784314
0.961442	1.30719
0.961443	1.04575
0.961444	0.784314
0.961445	0.784314
0.961446	0.522876
0.961446	0.522876
0.961447	-0.261438
0.961448	0
0.961449	0
0.96145	0.261438
0.96145	0
0.961451	0
0.961452	0.522876
0.961453	0.784314
0.961454	0.784314
0.961454	0.522876
0.961455	0.261438
0.961456	0.261438
0.961457	0.261438
0.961458	0.522876
0.961458	0.522876
0.961459	0.784314
0.96146	0.522876
0.961461	0.522876
0.961462	0
0.961462	0
0.961463	0.261438
0.961464	0.261438
0.961465	0.522876
0.961466	1.04575
0.961466	1.56863
0.961467	1.30719
0.961468	0.784314
0.961469	0.522876
0.96147	0.784314
0.96147	0.784314
0.961471	0.522876
0.961472	0.522876
0.961473	0.784314
0.961474	1.30719
0.961474	1.04575
0.961475	0.261438
0.961476	-0.261438
0.961477	-0.261438
0.961478	0.261438
0.961478	0.261438
0.961479	0.522876
0.96148	0.522876
0.961481	0.784314
0.961482	0.522876
0.961482	0.261438
0.961483	0
0.961484	0.261438
0.961485	0.522876
0.961486	0.522876
0.961486	0.522876
0.961487	0.522876
0.961488	0.784314
0.961489	0.522876
0.96149	0.261438
0.96149	0
0.961491	0
0.961492	0.522876
0.961493	0.522876
0.961494	1.04575
0.961494	0.522876
0.961495	0.784314
0.961496	0.261438
0.961497	0.522876
0.961498	1.04575
0.961498	1.04575
0.961499	1.04575
0.9615	0.261438
0.961501	0.261438
0.961502	0.522876
0.961502	1.30719
0.961503	1.30719
0.961504	0.784314
0.961505	0
0.961506	0
0.961506	0.261438
0.961507	0.261438
0.961508	0.261438
0.961509	0
0.96151	0
0.96151	0.261438
0.961511	0.261438
0.961512	0.522876
0.961513	0.784314
0.961514	1.04575
0.961514	0.784314
0.961515	0.261438
0.961516	0.261438
0.961517	0.261438
0.961518	0.522876
0.961518	0.522876
0.961519	1.04575
0.96152	1.04575
0.961521	1.04575
0.961522	0.784314
0.961522	0.522876
0.961523	0.522876
0.961524	0.784314
0.961525	1.04575
0.961526	0.784314
0.961526	0.784314
0.961527	0.522876
0.961528	0.784314
0.961529	0.522876
0.96153	0.522876
0.96153	0.261438
0.961531	0.261438
0.961532	0.261438
0.961533	0.522876
0.961534	0.784314
0.961534	1.30719
0.961535	1.04575
0.961536	0.784314
0.961537	0.784314
0.961538	0.522876
0.961538	0.261438
0.961539	0
0.96154	0.261438
0.961541	0.522876
0.961542	0.261438
0.961542	0.522876
0.961543	0.261438
0.961544	0.261438
0.961545	0.261438
0.961546	0.784314
0.961546	0.784314
0.961547	1.04575
0.961548	1.04575
0.961549	1.04575
0.96155	0.784314
0.96155	0.261438
0.961551	0.261438
0.961552	0
0.961553	0
0.961554	0
0.961554	0
0.961555	0.261438
0.961556	0.261438
0.961557	0.261438
0.961558	0
0.961558	0.522876
0.961559	1.04575
0.96156	1.04575
0.961561	0.784314
0.961562	0.784314
0.961562	1.04575
0.961563	1.04575
0.961564	0.522876
0.961565	0.261438
0.961566	0.261438
0.961566	0.261438
0.961567	0.261438
0.961568	0
0.961569	0.522876
0.96157	0.522876
0.96157	0.784314
0.961571	0.261438
0.961572	0.784314
0.961573	0.784314
0.961574	1.04575
0.961574	0.784314
0.961575	1.04575
0.961576	0.784314
0.961577	1.04575
0.961578	0.522876
0.961578	0.784314
0.961579	0.261438
0.96158	0.261438
0.961581	0
0.961582	0
0.961582	0
0.961583	0
0.961584	0.261438
0.961585	0.522876
0.961586	0.522876
0.961586	0.522876
0.961587	0.784314
0.961588	0.784314
0.961589	1.04575
0.96159	0.784314
0.96159	1.30719
0.961591	0.784314
0.961592	1.04575
0.961593	0.784314
0.961594	0.784314
0.961594	0.261438
0.961595	0.522876
0.961596	0.784314
0.961597	1.04575
[truncated: 48,003 more rows]
